# Supplementary material for: Proteomic analyses on chicken breast meat with white striping myopathy
Source: Poult Sci. 2024 Mar 22;103(6):103682. doi: 10.1016/j.psj.2024.103682 (PMC11016796; doi:10.1016/j.psj.2024.103682)
Supplement: Supplementary file 1 [file mmc1.xlsx]

## Sheet: Sheet1
Symbol	Entrez Gene Name	Entrez Gene/UniProt/Swiss-Prot Accession/Gene Symbol - human (HUGO / HGNC / Entrez Gene)	Expr Log Ratio	Expr p-value	Location	Type(s)
A2ML1	alpha-2-macroglobulin like 1	F1NK40_CHICK	1.232	0.0135	Cytoplasm	other
AAMDC	adipogenesis associated Mth938 domain containing	A0A1D5NUM3_CHICK	-0.012	0.956	Cytoplasm	other
AARS1	alanyl-tRNA synthetase 1	F1P5J5_CHICK	0.614	0.259	Cytoplasm	enzyme
AASS	aminoadipate-semialdehyde synthase	E1BWX4_CHICK	0.936	0.138	Cytoplasm	enzyme
ABCE1	ATP binding cassette subfamily E member 1	ABCE1	-0.184	0.295	Cytoplasm	transporter
ABI3BP	ABI family member 3 binding protein	ABI3BP	0.012	0.972	Extracellular Space	other
ABLIM2	actin binding LIM protein family member 2	A0A1D5PWU6_CHICK	0.958	0.0659	Cytoplasm	other
ABRACL	ABRA C-terminal like	F1NZC1_CHICK	-0.204	0.215	Other	other
ACAA2	acetyl-CoA acyltransferase 2	A0A1D5PL36_CHICK	-0.742	0.015	Cytoplasm	enzyme
ACADL	acyl-CoA dehydrogenase long chain	F1NC38_CHICK	-0.376	0.0439	Cytoplasm	enzyme
ACADS	acyl-CoA dehydrogenase short chain	ACADS	0.034	0.782	Cytoplasm	enzyme
ACADSB	acyl-CoA dehydrogenase short/branched chain	ACADSB	0.254	0.706	Cytoplasm	enzyme
ACAT1	acetyl-CoA acetyltransferase 1	E1C0Q5_CHICK	-0.492	0.116	Cytoplasm	enzyme
ACAT2	acetyl-CoA acetyltransferase 2	F1NT20_CHICK	0.106	0.712	Cytoplasm	enzyme
ACLY	ATP citrate lyase	ACLY	0.052	0.831	Cytoplasm	enzyme
ACO1	aconitase 1	ACO1	0.624	0.143	Cytoplasm	enzyme
ACO2	aconitase 2	ACO2	-0.352	0.0309	Cytoplasm	enzyme
ACOT9	acyl-CoA thioesterase 9	ACOT9	1.102	0.0956	Cytoplasm	enzyme
ACP1	acid phosphatase 1	ACP1	-0.07	0.49	Cytoplasm	phosphatase
ACTA1	actin alpha 1, skeletal muscle	ACTA1	0.556	0.165	Cytoplasm	other
ACTN1	actinin alpha 1	ACTN1	1.002	0.123	Cytoplasm	other
ACTN2	actinin alpha 2	ACTN2	1.5	0.0821	Nucleus	transcription regulator
ACTR2	actin related protein 2	ACTR2	0.02	0.941	Plasma Membrane	other
ACTR3	actin related protein 3	ARP3_CHICK	0.066	0.809	Plasma Membrane	other
ACY1	aminoacylase 1	ACY1	-0.192	0.139	Cytoplasm	peptidase
ACYP1	acylphosphatase 1	ACYP1_CHICK	-0.284	0.248	Cytoplasm	enzyme
ACYP2	acylphosphatase 2	ACYP2_CHICK	-0.39	0.0179	Cytoplasm	enzyme
ADA	adenosine deaminase	ADA	-0.214	0.463	Cytoplasm	enzyme
ADH5	alcohol dehydrogenase 5 (class III), chi polypeptide	ADH5	0.164	0.304	Cytoplasm	enzyme
ADHFE1	alcohol dehydrogenase iron containing 1	A0A1D5PNX0_CHICK	-0.68	0.0675	Cytoplasm	enzyme
ADI1	acireductone dioxygenase 1	MTND_CHICK	-0.28	0.311	Nucleus	enzyme
ADIPOQ	adiponectin, C1Q and collagen domain containing	F1NRD4_CHICK	0.048	0.858	Extracellular Space	other
ADK	adenosine kinase	Q5ZMK9_CHICK	-0.292	0.277	Nucleus	kinase
ADPRH	ADP-ribosylarginine hydrolase	F1NSK8_CHICK	-0.19	0.249	Other	enzyme
ADPRS	ADP-ribosylserine hydrolase	ADPRHL2	-0.434	0.0589	Cytoplasm	enzyme
ADSL	adenylosuccinate lyase	PUR8_CHICK	0.382	0.0514	Cytoplasm	enzyme
ADSS1	adenylosuccinate synthase 1	F1NVD4_CHICK	-0.144	0.711	Cytoplasm	enzyme
ADSS2	adenylosuccinate synthase 2	ADSS	-0.064	0.659	Cytoplasm	enzyme
AGL	amylo-alpha-1, 6-glucosidase, 4-alpha-glucanotransferase	AGL	0.202	0.5	Cytoplasm	enzyme
AGT	angiotensinogen	F1NDH2_CHICK	0.428	0.229	Extracellular Space	growth factor
AHCY	adenosylhomocysteinase	A0A1D5PPA8_CHICK	-0.14	0.556	Cytoplasm	enzyme
AHNAK2	AHNAK nucleoprotein 2	E1BUP8_CHICK	-0.164	0.441	Cytoplasm	other
AHSA1	activator of HSP90 ATPase activity 1	E1C123_CHICK	-0.614	0.0414	Cytoplasm	other
AHSG	alpha 2-HS glycoprotein	E1BZE1_CHICK	-0.296	0.284	Extracellular Space	other
AIMP1	aminoacyl tRNA synthetase complex interacting multifunctional protein 1	AIMP1	0.532	0.0796	Extracellular Space	cytokine
AK1	adenylate kinase 1	KAD1_CHICK	0	1	Cytoplasm	kinase
AK2	adenylate kinase 2	F1NJ73_CHICK	-0.312	0.0962	Cytoplasm	kinase
AK3	adenylate kinase 3	AK3	0.01	0.968	Cytoplasm	kinase
AKAP12	A-kinase anchoring protein 12	AKAP12	0.002	0.991	Cytoplasm	transporter
AKR1A1	aldo-keto reductase family 1 member A1	AKR1A1	-0.368	0.154	Cytoplasm	enzyme
AKR1B10	aldo-keto reductase family 1 member B10	Q90W83_CHICK	0.146	0.735	Cytoplasm	enzyme
Akr1b7	aldo-keto reductase family 1, member B7	F1NT57_CHICK	-0.244	0.292	Cytoplasm	enzyme
AKR1D1	aldo-keto reductase family 1 member D1	AKR1D1	1.096	0.0409	Cytoplasm	enzyme
AKR7A2	aldo-keto reductase family 7 member A2	F1P331_CHICK	0.66	0.0618	Cytoplasm	enzyme
ALB	albumin	A0A1D5NW68_CHICK	0.226	0.357	Extracellular Space	transporter
ALDH1L2	aldehyde dehydrogenase 1 family member L2	ALDH1L2	-0.538	0.339	Cytoplasm	enzyme
ALDH4A1	aldehyde dehydrogenase 4 family member A1	A0A1D5PXI1_CHICK	-0.342	0.0703	Cytoplasm	enzyme
ALDH5A1	aldehyde dehydrogenase 5 family member A1	A0A1D5PFY7_CHICK	0.27	0.432	Cytoplasm	enzyme
ALDH6A1	aldehyde dehydrogenase 6 family member A1	E1C155_CHICK	-0.022	0.929	Cytoplasm	enzyme
ALDH7A1	aldehyde dehydrogenase 7 family member A1	E1C4W4_CHICK	-1.234	0.000532	Cytoplasm	enzyme
ALDH9A1	aldehyde dehydrogenase 9 family member A1	ALDH9A1	-0.18	0.244	Cytoplasm	enzyme
ALDOB	aldolase, fructose-bisphosphate B	ALDOB_CHICK	1.088	0.00568	Cytoplasm	enzyme
ALDOC	aldolase, fructose-bisphosphate C	R4GM10_CHICK	-0.15	0.664	Cytoplasm	enzyme
ALG14	ALG14 UDP-N-acetylglucosaminyltransferase subunit	ALG14	0.056	0.632	Cytoplasm	enzyme
ALPK3	alpha kinase 3	ALPK3	-0.196	0.242	Nucleus	kinase
AMACR	alpha-methylacyl-CoA racemase	F1NKY1_CHICK	-1.038	0.0026	Cytoplasm	enzyme
AMBP	alpha-1-microglobulin/bikunin precursor	A0A1D5PU00_CHICK	0.214	0.436	Extracellular Space	transporter
AMDHD2	amidohydrolase domain containing 2	F1P5J8_CHICK	0.04	0.774	Nucleus	enzyme
AMPD1	adenosine monophosphate deaminase 1	F1P0N2_CHICK	1.986	0.0188	Cytoplasm	enzyme
ANK3	ankyrin 3	A0A1D5PIW9_CHICK	0.134	0.575	Plasma Membrane	other
ANKRD1	ankyrin repeat domain 1	ANKRD1	-0.48	0.294	Cytoplasm	transcription regulator
ANXA1	annexin A1	F1N9S7_CHICK	-0.258	0.286	Plasma Membrane	enzyme
ANXA11	annexin A11	A0A1D5PN32_CHICK	-0.454	0.0434	Nucleus	other
ANXA2	annexin A2	ANXA2_CHICK	-0.218	0.545	Plasma Membrane	other
ANXA4	annexin A4	A0A1D5PTL7_CHICK	0.156	0.596	Plasma Membrane	other
ANXA5	annexin A5	ANXA5	0.116	0.581	Plasma Membrane	transporter
ANXA6	annexin A6	ANXA6	-0.332	0.262	Plasma Membrane	ion channel
ANXA7	annexin A7	E1C1D1_CHICK	-0.074	0.803	Plasma Membrane	ion channel
AOX1	aldehyde oxidase 1	F1NE68_CHICK	-0.346	0.39	Cytoplasm	enzyme
AP1B1	adaptor related protein complex 1 subunit beta 1	AP1B1	-0.31	0.0504	Cytoplasm	other
AP2A2	adaptor related protein complex 2 subunit alpha 2	AP2A2	-0.214	0.0613	Cytoplasm	transporter
AP2B1	adaptor related protein complex 2 subunit beta 1	A0A1D5P7Y8_CHICK	-0.122	0.374	Plasma Membrane	transporter
APEH	acylaminoacyl-peptide hydrolase	APEH	0.19	0.184	Cytoplasm	peptidase
APIP	APAF1 interacting protein	APIP	-0.25	0.414	Cytoplasm	enzyme
APOA1	apolipoprotein A1	APOA1	1.714	0.00773	Extracellular Space	transporter
APOA4	apolipoprotein A4	O93601_CHICK	0.682	0.107	Extracellular Space	transporter
APOBEC2	apolipoprotein B mRNA editing enzyme catalytic subunit 2	F1NNK5_CHICK	0.002	0.996	Other	enzyme
APOH	apolipoprotein H	APOH	-0.15	0.48	Extracellular Space	transporter
APPL1	adaptor protein, phosphotyrosine interacting with PH domain and leucine zipper 1	E1C411_CHICK	0.208	0.167	Cytoplasm	other
APRT	adenine phosphoribosyltransferase	A0A1D5NUK5_CHICK	0.046	0.801	Cytoplasm	enzyme
ARCN1	archain 1	ARCN1	0.036	0.79	Cytoplasm	other
ARF1	ADP ribosylation factor 1	ARF1	-0.494	0.0111	Cytoplasm	enzyme
ARF5	ADP ribosylation factor 5	ARF5	-0.312	0.0988	Cytoplasm	enzyme
ARFGAP2	ADP ribosylation factor GTPase activating protein 2	ARFGAP2	-0.264	0.212	Nucleus	other
ARHGAP17	Rho GTPase activating protein 17	A0A1D5P8B1_CHICK	0.356	0.129	Cytoplasm	other
ARHGDIA	Rho GDP dissociation inhibitor alpha	F1P3P3_CHICK	-0.162	0.463	Cytoplasm	other
ARHGDIB	Rho GDP dissociation inhibitor beta	F1NLT8_CHICK	-0.266	0.486	Cytoplasm	enzyme
ARIH1	ariadne RBR E3 ubiquitin protein ligase 1	Q5F465_CHICK	0.982	0.0586	Cytoplasm	enzyme
ARL3	ADP ribosylation factor like GTPase 3	ARL3	-0.03	0.881	Cytoplasm	enzyme
ARL6IP5	ADP ribosylation factor like GTPase 6 interacting protein 5	PRAF3_CHICK	0.516	0.0587	Cytoplasm	other
ARMT1	acidic residue methyltransferase 1	R4GFN8_CHICK	-0.26	0.129	Other	enzyme
ARPC4	actin related protein 2/3 complex subunit 4	F1P010_CHICK	0.068	0.765	Cytoplasm	other
ARPC5	actin related protein 2/3 complex subunit 5	Q5ZMV5_CHICK	0.104	0.748	Cytoplasm	other
AS3MT	arsenite methyltransferase	F1NCJ8_CHICK	-0.106	0.795	Cytoplasm	enzyme
ASIC1	acid sensing ion channel subunit 1	ACCN2	-0.282	0.0577	Plasma Membrane	ion channel
ASNS	asparagine synthetase (glutamine-hydrolyzing)	ASNS	-2.084	0.0129	Cytoplasm	enzyme
ASPSCR1	ASPSCR1 tether for SLC2A4, UBX domain containing	ASPSCR1	-0.512	0.0109	Cytoplasm	other
ASRGL1	asparaginase and isoaspartyl peptidase 1	F1P5N7_CHICK	0.164	0.25	Cytoplasm	enzyme
ASS1	argininosuccinate synthase 1	ASS1	0.69	0.189	Cytoplasm	enzyme
ATG7	autophagy related 7	ATG7	0.41	0.153	Cytoplasm	enzyme
ATIC	5-aminoimidazole-4-carboxamide ribonucleotide formyltransferase/IMP cyclohydrolase	ATIC	0.286	0.377	Cytoplasm	enzyme
ATP1A1	ATPase Na+/K+ transporting subunit alpha 1	ATP1A1	-0.334	0.347	Plasma Membrane	transporter
ATP2A1	ATPase sarcoplasmic/endoplasmic reticulum Ca2+ transporting 1	ATP2A1	0.242	0.652	Cytoplasm	transporter
ATP2B4	ATPase plasma membrane Ca2+ transporting 4	ATP2B4	-0.464	0.399	Plasma Membrane	transporter
ATP5F1B	ATP synthase F1 subunit beta	ATP5B	0.002	0.996	Cytoplasm	transporter
ATP5F1C	ATP synthase F1 subunit gamma	ATP5C1	0.06	0.906	Cytoplasm	transporter
ATP5F1D	ATP synthase F1 subunit delta	A0A1D5NW93_CHICK	-0.216	0.528	Cytoplasm	transporter
ATP5IF1	ATP synthase inhibitory factor subunit 1	A0A1D5PBD2_CHICK	-0.402	0.316	Cytoplasm	other
ATP6V1A	ATPase H+ transporting V1 subunit A	ATP6V1A	0.256	0.178	Plasma Membrane	transporter
ATP6V1B2	ATPase H+ transporting V1 subunit B2	A0A1D5PP57_CHICK	0.454	0.137	Cytoplasm	transporter
ATP6V1E1	ATPase H+ transporting V1 subunit E1	Q5ZKJ9_CHICK	0.33	0.0758	Cytoplasm	transporter
ATXN2	ataxin 2	ATXN2	-0.3	0.264	Nucleus	other
B2M	beta-2-microglobulin	B2MG_CHICK	-0.074	0.811	Plasma Membrane	transmembrane receptor
BAG3	BAG cochaperone 3	BAG3	-0.646	0.0125	Cytoplasm	other
BANF1	BAF nuclear assembly factor 1	BANF1	-0.35	0.144	Nucleus	other
BC048507	cDNA sequence BC048507	Q5F412_CHICK	-0.362	0.045	Cytoplasm	other
BCAT1	branched chain amino acid transaminase 1	E1BSF5_CHICK	-0.542	0.0134	Cytoplasm	enzyme
BDH2	3-hydroxybutyrate dehydrogenase 2	F1NAM7_CHICK	0.296	0.373	Cytoplasm	enzyme
BHMT	betaine--homocysteine S-methyltransferase	E1BSH9_CHICK	-0.594	0.0856	Cytoplasm	enzyme
BIN1	bridging integrator 1	F1NZ04_CHICK	0.276	0.0782	Nucleus	other
BLMH	bleomycin hydrolase	BLMH_CHICK	0.102	0.278	Cytoplasm	peptidase
BLVRA	biliverdin reductase A	A0A1D5NWT1_CHICK	-0.074	0.828	Cytoplasm	enzyme
BPGM	bisphosphoglycerate mutase	Q5ZHV4_CHICK	0.164	0.457	Extracellular Space	phosphatase
BPNT1	3'(2'), 5'-bisphosphate nucleotidase 1	F1P2D2_CHICK	-0.074	0.623	Nucleus	phosphatase
BUB3	BUB3 mitotic checkpoint protein	BUB3	-0.166	0.315	Nucleus	other
BZW1	basic leucine zipper and W2 domains 1	BZW1	-0.054	0.8	Cytoplasm	translation regulator
BZW2	basic leucine zipper and W2 domains 2	BZW2	-0.216	0.454	Cytoplasm	translation regulator
C11orf54	chromosome 11 open reading frame 54	F1NY09_CHICK	-0.092	0.573	Nucleus	enzyme
C11orf96	chromosome 11 open reading frame 96	A0A1D5PS18_CHICK	-0.518	0.2	Other	other
C12orf57	chromosome 12 open reading frame 57	F1N845_CHICK	-0.616	0.157	Cytoplasm	other
C1QBP	complement C1q binding protein	F1NJF0_CHICK	0.824	0.171	Cytoplasm	transcription regulator
C7	complement C7	E1C6U2_CHICK	-0.068	0.854	Extracellular Space	other
CA2	carbonic anhydrase 2	CA2	1.278	0.0256	Cytoplasm	enzyme
CA3	carbonic anhydrase 3	A0A1D5NTS2_CHICK	3.242	0.00117	Cytoplasm	enzyme
CAB39	calcium binding protein 39	R4GI86_CHICK	0.086	0.597	Cytoplasm	enzyme
CACNA2D1	calcium voltage-gated channel auxiliary subunit alpha2delta 1	E1BST5_CHICK	-0.14	0.513	Plasma Membrane	ion channel
CACYBP	calcyclin binding protein	E1BQN9_CHICK	-0.148	0.275	Nucleus	other
CALD1	caldesmon 1	CALD1	0.024	0.912	Cytoplasm	other
CALR	calreticulin	A0A1D5P0U5_CHICK	0.306	0.447	Cytoplasm	transcription regulator
CAMK2D	calcium/calmodulin dependent protein kinase II delta	CAMK2D	1.738	0.0111	Cytoplasm	kinase
CAMK2G	calcium/calmodulin dependent protein kinase II gamma	CAMK2G	1.498	0.0179	Cytoplasm	kinase
CAND2	cullin associated and neddylation dissociated 2 (putative)	CAND2	0.416	0.251	Nucleus	transcription regulator
CAP1	cyclase associated actin cytoskeleton regulatory protein 1	A0A1D5Q032_CHICK	0.174	0.633	Plasma Membrane	other
CAP2	cyclase associated actin cytoskeleton regulatory protein 2	CAP2	0.358	0.189	Plasma Membrane	other
CAPN1	calpain 1	A0A1D5PEK3_CHICK	-0.108	0.585	Cytoplasm	peptidase
CAPN11	calpain 11	CAPN11	0.772	0.109	Cytoplasm	peptidase
CAPRIN1	cell cycle associated protein 1	Q5XNV3_CHICK	0.538	0.256	Cytoplasm	translation regulator
CARHSP1	calcium regulated heat stable protein 1	CARHSP1	0.078	0.742	Cytoplasm	transcription regulator
CARS1	cysteinyl-tRNA synthetase 1	CARS	-0.176	0.272	Cytoplasm	enzyme
CASP3	caspase 3	O93417_CHICK	-0.772	0.0341	Cytoplasm	peptidase
CASP8AP2	caspase 8 associated protein 2	E1BZQ5-DECOY	0.182	0.137	Nucleus	transcription regulator
CASQ2	calsequestrin 2	CASQ2	0.914	0.152	Cytoplasm	other
CAST	calpastatin	CAST	-0.396	0.156	Cytoplasm	peptidase
CAT	catalase	A0A1D5PPU9_CHICK	-0.238	0.337	Cytoplasm	enzyme
CAV3	caveolin 3	F1NXR1_CHICK	-0.144	0.735	Plasma Membrane	enzyme
CBR1	carbonyl reductase 1	F1N8Y3_CHICK	-0.454	0.0051	Cytoplasm	enzyme
CCDC25	coiled-coil domain containing 25	CCDC25	0.096	0.451	Cytoplasm	other
CCDC43	coiled-coil domain containing 43	CCD43_CHICK	0.114	0.611	Cytoplasm	other
CCT2	chaperonin containing TCP1 subunit 2	CCT2	0.516	0.246	Cytoplasm	kinase
CCT3	chaperonin containing TCP1 subunit 3	CCT3	1.056	0.184	Cytoplasm	other
CCT4	chaperonin containing TCP1 subunit 4	CCT4	0.374	0.314	Cytoplasm	other
CCT5	chaperonin containing TCP1 subunit 5	Q5F411_CHICK	0.868	0.21	Cytoplasm	other
CCT6A	chaperonin containing TCP1 subunit 6A	CCT6A	0.522	0.278	Cytoplasm	other
CCT7	chaperonin containing TCP1 subunit 7	CCT7	0.602	0.262	Cytoplasm	other
CCT8	chaperonin containing TCP1 subunit 8	CCT8	0.414	0.335	Cytoplasm	other
CDC37	cell division cycle 37, HSP90 cochaperone	CDC37_CHICK	0.446	0.453	Cytoplasm	other
CDC42	cell division cycle 42	CDC42_CHICK	-0.006	0.974	Cytoplasm	enzyme
CDH13	cadherin 13	CDH13	0	1	Plasma Membrane	other
CELF2	CUGBP Elav-like family member 2	CELF2	0.026	0.92	Nucleus	other
CEP290	centrosomal protein 290	CEP290	-0.21	0.545	Cytoplasm	transcription regulator
CFD	complement factor D	A0A1D5NTE9_CHICK	0.064	0.854	Extracellular Space	peptidase
CFI	complement factor I	F1NF64_CHICK	0.092	0.662	Extracellular Space	peptidase
CFL2	cofilin 2	COF2_CHICK	-0.396	0.251	Extracellular Space	other
CHAC2	ChaC glutathione specific gamma-glutamylcyclotransferase 2	CHAC2	-0.214	0.45	Cytoplasm	enzyme
CHCHD2	coiled-coil-helix-coiled-coil-helix domain containing 2	CHCHD2	-0.354	0.228	Cytoplasm	other
CHMP2A	charged multivesicular body protein 2A	CHM2A_CHICK	0.036	0.682	Cytoplasm	other
CHRNA4	cholinergic receptor nicotinic alpha 4 subunit	CHRNA4	0.172	0.3	Plasma Membrane	transmembrane receptor
CIAO3	cytosolic iron-sulfur assembly component 3	NARFL	0.05	0.393	Cytoplasm	other
CIAPIN1	cytokine induced apoptosis inhibitor 1	CIAPIN1	-0.256	0.157	Cytoplasm	other
CILP	cartilage intermediate layer protein	CILP	-0.286	0.505	Extracellular Space	phosphatase
CKB	creatine kinase B	CKB	0.91	0.0428	Cytoplasm	kinase
CKM	creatine kinase, M-type	CKM	-0.158	0.158	Cytoplasm	kinase
CKMT2	creatine kinase, mitochondrial 2	CKMT2	-0.072	0.833	Cytoplasm	kinase
CLASP1	cytoplasmic linker associated protein 1	E1BVC3_CHICK	-0.02	0.919	Cytoplasm	other
CLIC2	chloride intracellular channel 2	Q5ZKI1_CHICK	0.624	0.00568	Cytoplasm	enzyme
CLIC4	chloride intracellular channel 4	CLIC4	0.162	0.529	Plasma Membrane	ion channel
CLIC5	chloride intracellular channel 5	CLIC5	0.228	0.163	Cytoplasm	ion channel
CLIP1	CAP-Gly domain containing linker protein 1	CLIP1	0.066	0.807	Cytoplasm	other
CLTC	clathrin heavy chain	F1NW23_CHICK	1.196	0.162	Plasma Membrane	other
CMAS	cytidine monophosphate N-acetylneuraminic acid synthetase	F1NLQ2_CHICK	-0.172	0.506	Nucleus	enzyme
CMPK1	cytidine/uridine monophosphate kinase 1	KCY_CHICK	-0.29	0.000824	Nucleus	kinase
CMYA5	cardiomyopathy associated 5	R4GIV3_CHICK	-0.5	0.205	Other	other
CNDP2	carnosine dipeptidase 2	F1P463_CHICK	0.282	0.0463	Cytoplasm	peptidase
CNN1	calponin 1	CNN1	-1.04	0.108	Cytoplasm	other
COBL	cordon-bleu WH2 repeat protein	A0A1D5PDZ5_CHICK	0.232	0.408	Plasma Membrane	other
COL1A1	collagen type I alpha 1 chain	CO1A1_CHICK	-2.34	0.00435	Extracellular Space	other
COL1A2	collagen type I alpha 2 chain	CO1A2_CHICK	-2.128	0.00484	Extracellular Space	other
COL3A1	collagen type III alpha 1 chain	COL3A1	-1.566	0.0518	Extracellular Space	other
COL5A1	collagen type V alpha 1 chain	COL5A1	-0.266	0.38	Extracellular Space	other
COL6A3	collagen type VI alpha 3 chain	COL6A3	0.05	0.897	Extracellular Space	other
COMP	cartilage oligomeric matrix protein	E1C8N1_CHICK	0.222	0.576	Extracellular Space	other
COPA	COPI coat complex subunit alpha	H9L3L2_CHICK	0.006	0.93	Cytoplasm	transporter
COPS2	COP9 signalosome subunit 2	E1C3U6_CHICK	0.304	0.317	Cytoplasm	other
COPS3	COP9 signalosome subunit 3	CSN3_CHICK	0.338	0.32	Cytoplasm	other
COPS4	COP9 signalosome subunit 4	Q5ZJV0_CHICK	0.278	0.37	Cytoplasm	peptidase
COPS5	COP9 signalosome subunit 5	Q5ZLC3_CHICK	0.252	0.259	Nucleus	transcription regulator
COPS7A	COP9 signalosome subunit 7A	COPS7A	0.378	0.3	Cytoplasm	other
COPS8	COP9 signalosome subunit 8	A0A1D5P6D2_CHICK	0.364	0.301	Nucleus	other
COQ9	coenzyme Q9	COQ9	0.078	0.777	Cytoplasm	other
CORO6	coronin 6	A0A1D5P2E0_CHICK	-0.302	0.31	Extracellular Space	other
COTL1	coactosin like F-actin binding protein 1	C7G537_CHICK	-0.004	0.99	Cytoplasm	other
COX17	cytochrome c oxidase copper chaperone COX17	F1NPL9_CHICK	-0.72	0.0123	Cytoplasm	enzyme
CPNE1	copine 1	F1NKY6_CHICK	-0.194	0.465	Cytoplasm	peptidase
CPOX	coproporphyrinogen oxidase	F1NR99_CHICK	0.19	0.729	Cytoplasm	enzyme
CPPED1	calcineurin like phosphoesterase domain containing 1	A0A1D5PJC6_CHICK	-0.546	0.0292	Cytoplasm	enzyme
CRAT	carnitine O-acetyltransferase	A0A1D5Q004_CHICK	-0.548	0.0075	Cytoplasm	enzyme
CRELD2	cysteine rich with EGF like domains 2	E1BQM1_CHICK	-0.302	0.253	Other	other
CRK	CRK proto-oncogene, adaptor protein	CRK_CHICK	0.104	0.501	Cytoplasm	other
CRKL	CRK like proto-oncogene, adaptor protein	F1P241_CHICK	-0.12	0.28	Cytoplasm	kinase
CRPPA	CDP-L-ribitol pyrophosphorylase A	F1NM25_CHICK	-0.114	0.646	Cytoplasm	enzyme
CRYAB	crystallin alpha B	CRYAB_CHICK	1.412	0.0328	Nucleus	other
CRYL1	crystallin lambda 1	F1P156_CHICK	0.132	0.555	Cytoplasm	enzyme
CRYZ	crystallin zeta	F1P4I0_CHICK	-0.068	0.698	Cytoplasm	enzyme
CS	citrate synthase	CS	-0.326	0.0287	Cytoplasm	enzyme
CSE1L	chromosome segregation 1 like	E1BV44_CHICK	0.182	0.188	Nucleus	transporter
CSPG4	chondroitin sulfate proteoglycan 4	CSPG4	0.036	0.861	Plasma Membrane	other
CSRP3	cysteine and glycine rich protein 3	F1NWZ2_CHICK	-1.398	0.198	Nucleus	other
CST3	cystatin C	CST3	-0.016	0.943	Extracellular Space	other
CSTB	cystatin B	F1NHH1_CHICK	0.094	0.68	Cytoplasm	peptidase
CTBP1	C-terminal binding protein 1	Q5ZIZ6_CHICK	-0.208	0.139	Nucleus	enzyme
CTBS	chitobiase	F1NRM4_CHICK	0.09	0.814	Cytoplasm	enzyme
CTH	cystathionine gamma-lyase	E1BYF1_CHICK	-1.326	0.00165	Cytoplasm	enzyme
CTSA	cathepsin A	CTSA	0.024	0.933	Cytoplasm	peptidase
CTSB	cathepsin B	CTSB	0.078	0.742	Cytoplasm	peptidase
CTSC	cathepsin C	CTSC	0.724	0.124	Cytoplasm	peptidase
CTSD	cathepsin D	CATD_CHICK	0.116	0.301	Cytoplasm	peptidase
CTSH	cathepsin H	A0A1D5PG47_CHICK	-0.056	0.865	Cytoplasm	peptidase
CTSS	cathepsin S	H9KYW5_CHICK	0.432	0.321	Cytoplasm	peptidase
CTTN	cortactin	CTTN	-0.536	0.044	Plasma Membrane	other
CUL1	cullin 1	A0A1D5P2L3_CHICK	0.116	0.648	Nucleus	enzyme
CUL3	cullin 3	E1BYQ3_CHICK	-0.062	0.8	Nucleus	enzyme
CUL5	cullin 5	CUL5	0.286	0.285	Nucleus	ion channel
CUTC	cutC copper transporter	Q5ZKA1_CHICK	-0.388	0.145	Cytoplasm	other
CYB5R3	cytochrome b5 reductase 3	CYB5R3	0.332	0.374	Cytoplasm	enzyme
CYCS	cytochrome c, somatic	CYC_CHICK	-0.298	0.193	Cytoplasm	enzyme
CYRIB	CYFIP related Rac1 interactor B	FAM49B	-0.206	0.357	Extracellular Space	other
DAG1	dystroglycan 1	A0A1D5PFK3_CHICK	-0.194	0.158	Plasma Membrane	transmembrane receptor
DARS1	aspartyl-tRNA synthetase 1	DARS	0.802	0.0748	Cytoplasm	enzyme
DBI	diazepam binding inhibitor, acyl-CoA binding protein	DBI	-0.49	0.0533	Cytoplasm	other
DCTN2	dynactin subunit 2	DCTN2	1.012	0.00349	Cytoplasm	other
DCUN1D1	defective in cullin neddylation 1 domain containing 1	DCUN1D1	0.358	0.0873	Nucleus	other
DCUN1D2	defective in cullin neddylation 1 domain containing 2	R4GHV2_CHICK	0.018	0.899	Other	other
DDAH1	dimethylarginine dimethylaminohydrolase 1	F1NKG5_CHICK	-1.016	0.0357	Cytoplasm	enzyme
DDB1	damage specific DNA binding protein 1	DDB1_CHICK	0.602	0.112	Nucleus	other
DDO	D-aspartate oxidase	E1C9D0_CHICK	-1.104	0.0539	Cytoplasm	enzyme
DDT	D-dopachrome tautomerase	DDT	-0.494	0.0778	Cytoplasm	enzyme
DDX1	DEAD-box helicase 1	DDX1	-0.22	0.189	Nucleus	enzyme
DDX39B	DExD-box helicase 39B	DDX39B	0.006	0.939	Nucleus	enzyme
DECR1	2,4-dienoyl-CoA reductase 1	DECR1	0.156	0.597	Cytoplasm	enzyme
DENR	density regulated re-initiation and release factor	DENR	-0.608	0.0258	Other	other
DEPTOR	DEP domain containing MTOR interacting protein	A0A1D5PL02_CHICK	0.768	0.0215	Cytoplasm	other
DES	desmin	DES	-0.252	0.356	Cytoplasm	other
DHDH	dihydrodiol dehydrogenase	A0A1D5PTB3_CHICK	-0.348	0.603	Other	enzyme
DHPS	deoxyhypusine synthase	DHPS	-0.612	0.00414	Cytoplasm	enzyme
DHRS7C	dehydrogenase/reductase 7C	A0A1D5PDI2_CHICK	0.592	0.32	Cytoplasm	enzyme
DHX15	DEAH-box helicase 15	F1NHI3_CHICK	0.078	0.712	Nucleus	enzyme
DLAT	dihydrolipoamide S-acetyltransferase	E1C6N5_CHICK	0.64	0.173	Cytoplasm	enzyme
DLD	dihydrolipoamide dehydrogenase	DLD	-0.568	0.00773	Cytoplasm	enzyme
DLST	dihydrolipoamide S-succinyltransferase	F1NQH8_CHICK	0.52	0.153	Cytoplasm	enzyme
DMD	dystrophin	DMD_CHICK	0.34	0.0809	Plasma Membrane	other
DNAJB4	DnaJ heat shock protein family (Hsp40) member B4	F1NKV0_CHICK	0.608	0.034	Nucleus	other
DNAJC7	DnaJ heat shock protein family (Hsp40) member C7	A0A1D5P709_CHICK	0.276	0.246	Cytoplasm	other
DNPEP	aspartyl aminopeptidase	DNPEP	-0.602	0.0185	Cytoplasm	peptidase
DOHH	deoxyhypusine hydroxylase	DOHH_CHICK	-0.178	0.607	Cytoplasm	enzyme
DPH5	diphthamide biosynthesis 5	DPH5	-0.008	0.935	Cytoplasm	enzyme
DPP7	dipeptidyl peptidase 7	DPP7	-0.238	0.143	Cytoplasm	peptidase
DPP9	dipeptidyl peptidase 9	DPP9	0.214	0.252	Cytoplasm	peptidase
DPYSL2	dihydropyrimidinase like 2	DPYSL2	-0.042	0.801	Cytoplasm	enzyme
DPYSL3	dihydropyrimidinase like 3	A0A1D5PZ51_CHICK	0.38	0.0574	Cytoplasm	enzyme
DSTN	destrin, actin depolymerizing factor	Z4YJB8_CHICK	-0.124	0.671	Cytoplasm	other
DTD1	D-aminoacyl-tRNA deacylase 1	E1BRV8_CHICK	-0.294	0.133	Cytoplasm	enzyme
DTNA	dystrobrevin alpha	DTNA	-0.244	0.381	Plasma Membrane	other
DUSP29	dual specificity phosphatase 29	DUPD1	1.966	0.0184	Cytoplasm	enzyme
DUSP3	dual specificity phosphatase 3	DUSP3	1.282	0.0541	Cytoplasm	phosphatase
DYNC1I2	dynein cytoplasmic 1 intermediate chain 2	DYNC1I2	0.572	0.395	Cytoplasm	other
DYNLL2	dynein light chain LC8-type 2	F1NRI4_CHICK	-0.42	0.00992	Cytoplasm	other
ECH1	enoyl-CoA hydratase 1	A0A1D5PDA1_CHICK	-0.604	0.0681	Cytoplasm	enzyme
ECHS1	enoyl-CoA hydratase, short chain 1	ECHS1	-0.132	0.472	Cytoplasm	enzyme
ECI1	enoyl-CoA delta isomerase 1	ECI1	-0.582	0.0235	Cytoplasm	enzyme
ECI2	enoyl-CoA delta isomerase 2	E1BW06_CHICK	-0.298	0.0373	Cytoplasm	enzyme
EDF1	endothelial differentiation related factor 1	EDF1_CHICK	-1.456	0.00249	Nucleus	transcription regulator
EEA1	early endosome antigen 1	EEA1	0.4	0.0962	Cytoplasm	other
EEF1A2	eukaryotic translation elongation factor 1 alpha 2	EEF1A2	0.098	0.472	Cytoplasm	translation regulator
EEF1B2	eukaryotic translation elongation factor 1 beta 2	F1NYA9_CHICK	0.492	0.176	Cytoplasm	translation regulator
EEF1D	eukaryotic translation elongation factor 1 delta	A0A1D5PPL7_CHICK	0.576	0.198	Cytoplasm	translation regulator
EEF2	eukaryotic translation elongation factor 2	A0A1D5PS29_CHICK	0.132	0.459	Cytoplasm	translation regulator
EHD3	EH domain containing 3	F1NGM0_CHICK	0.13	0.401	Cytoplasm	other
EIF1	eukaryotic translation initiation factor 1	R4GLE6_CHICK	-0.16	0.327	Cytoplasm	translation regulator
EIF2A	eukaryotic translation initiation factor 2A	EIF2A	-0.246	0.361	Cytoplasm	translation regulator
EIF2B1	eukaryotic translation initiation factor 2B subunit alpha	F1NLG8_CHICK	0.02	0.94	Cytoplasm	translation regulator
EIF2S1	eukaryotic translation initiation factor 2 subunit alpha	IF2A_CHICK	-0.14	0.234	Cytoplasm	translation regulator
EIF3B	eukaryotic translation initiation factor 3 subunit B	EIF3B	0.486	0.102	Cytoplasm	translation regulator
EIF3I	eukaryotic translation initiation factor 3 subunit I	EIF3I	0.898	0.153	Cytoplasm	translation regulator
EIF4A2	eukaryotic translation initiation factor 4A2	EIF4A2	0.428	0.247	Cytoplasm	translation regulator
EIF4E	eukaryotic translation initiation factor 4E	A0A1D5PPQ7_CHICK	-0.556	0.00255	Cytoplasm	translation regulator
EIF4EBP1	eukaryotic translation initiation factor 4E binding protein 1	E1C115_CHICK	-1.086	0.0067	Cytoplasm	translation regulator
EIF4G1	eukaryotic translation initiation factor 4 gamma 1	EIF4G1	-0.266	0.0704	Cytoplasm	translation regulator
EIF4G2	eukaryotic translation initiation factor 4 gamma 2	EIF4G2	0.26	0.335	Cytoplasm	translation regulator
EIF4H	eukaryotic translation initiation factor 4H	F1NYA2_CHICK	-0.638	0.0598	Cytoplasm	translation regulator
EIF5	eukaryotic translation initiation factor 5	Q5ZIE0_CHICK	0.584	0.178	Cytoplasm	translation regulator
EIF5A2	eukaryotic translation initiation factor 5A2	IF5A2_CHICK	-0.356	0.0865	Cytoplasm	translation regulator
EIF6	eukaryotic translation initiation factor 6	A0A1D5PNG3_CHICK	-0.294	0.246	Cytoplasm	translation regulator
ELOC	elongin C	Q5ZJT7_CHICK	0.536	0.104	Nucleus	transcription regulator
EML1	EMAP like 1	A0A1D5P043_CHICK	0.32	0.0415	Cytoplasm	other
ENO1	enolase 1	ENO1	-0.23	0.68	Cytoplasm	enzyme
ENO3	enolase 3	ENO3	0.084	0.638	Cytoplasm	enzyme
ENOPH1	enolase-phosphatase 1	ENOPH1	0.04	0.714	Cytoplasm	enzyme
ENSA	endosulfine alpha	ENSA	-0.886	0.0103	Cytoplasm	transporter
EPN2	epsin 2	A0A1D5P094_CHICK	-0.142	0.408	Cytoplasm	other
EPRS1	glutamyl-prolyl-tRNA synthetase 1	F1P179_CHICK	0.252	0.399	Cytoplasm	enzyme
EPS15	epidermal growth factor receptor pathway substrate 15	EPS15	0.178	0.263	Cytoplasm	other
ERAP1	endoplasmic reticulum aminopeptidase 1	F1NB92_CHICK	-0.792	0.0297	Extracellular Space	peptidase
ERI3	ERI1 exoribonuclease family member 3	F1NBT2_CHICK	-0.394	0.0564	Plasma Membrane	other
ERO1A	endoplasmic reticulum oxidoreductase 1 alpha	E1C0W7_CHICK	0.17	0.627	Cytoplasm	enzyme
ERP29	endoplasmic reticulum protein 29	F1NRM8_CHICK	0.23	0.14	Cytoplasm	transporter
ERP44	endoplasmic reticulum protein 44	E1BSL7_CHICK	-0.014	0.934	Cytoplasm	enzyme
ESD	esterase D	E1BXC2_CHICK	0.146	0.38	Cytoplasm	enzyme
ETFA	electron transfer flavoprotein subunit alpha	ETFA	-0.28	0.266	Cytoplasm	transporter
ETNPPL	ethanolamine-phosphate phospho-lyase	A0A1D5NZG8_CHICK	1.63	0.0341	Cytoplasm	enzyme
F13A1	coagulation factor XIII A chain	E1BWG1_CHICK	0.142	0.293	Extracellular Space	enzyme
F2	coagulation factor II, thrombin	F2	0.36	0.363	Extracellular Space	peptidase
FABP3	fatty acid binding protein 3	F1NUQ3_CHICK	-0.538	0.032	Cytoplasm	transporter
FABP4	fatty acid binding protein 4	A0A1D5NYF3_CHICK	1.144	0.117	Cytoplasm	transporter
FABP5	fatty acid binding protein 5	Q5ZIR7_CHICK	-0.85	0.0094	Cytoplasm	transporter
FADD	Fas associated via death domain	F1NKQ7_CHICK	-0.062	0.579	Cytoplasm	other
FAF1	Fas associated factor 1	FAF1	0.172	0.601	Nucleus	other
FAHD1	fumarylacetoacetate hydrolase domain containing 1	F1NXZ7_CHICK	-0.81	0.000515	Cytoplasm	enzyme
FAM114A2	family with sequence similarity 114 member A2	E1BYZ4_CHICK	-0.122	0.653	Other	other
FARSB	phenylalanyl-tRNA synthetase subunit beta	FARSB	-0.19	0.427	Cytoplasm	enzyme
FBN1	fibrillin 1	F1NII7_CHICK	1.85	0.0626	Extracellular Space	other
FBP1	fructose-bisphosphatase 1	F6QGI8_CHICK	0.778	0.162	Cytoplasm	phosphatase
FBP2	fructose-bisphosphatase 2	FBP2	-0.152	0.539	Cytoplasm	phosphatase
FBXO22	F-box protein 22	Q5ZLD9_CHICK	0.178	0.553	Cytoplasm	enzyme
FDPS	farnesyl diphosphate synthase	FDPS	0.002	0.991	Cytoplasm	enzyme
FERMT2	FERM domain containing kindlin 2	PLEKHC1	0.032	0.862	Cytoplasm	other
FETUB	fetuin B	F1NHT5_CHICK	-0.16	0.453	Extracellular Space	other
FGA	fibrinogen alpha chain	F1P4V1_CHICK	0.01	0.975	Extracellular Space	other
FGB	fibrinogen beta chain	FGB	0.09	0.837	Extracellular Space	other
FGG	fibrinogen gamma chain	E1BV78_CHICK	0.214	0.588	Extracellular Space	other
FH	fumarate hydratase	FH	-0.206	0.754	Cytoplasm	enzyme
FHL1	four and a half LIM domains 1	F1NED9_CHICK	2.362	0.0273	Cytoplasm	other
FKBP1A	FKBP prolyl isomerase 1A	Q90ZG0_CHICK	-0.318	0.0327	Cytoplasm	enzyme
FKBP3	FKBP prolyl isomerase 3	Q90ZK7_CHICK	-0.734	0.0921	Nucleus	enzyme
FKBP4	FKBP prolyl isomerase 4	F1NIM4_CHICK	-0.204	0.25	Nucleus	enzyme
FKBP8	FKBP prolyl isomerase 8	E1C6R4_CHICK	0.104	0.691	Cytoplasm	other
FLAD1	flavin adenine dinucleotide synthetase 1	FLAD1	0.042	0.848	Cytoplasm	enzyme
FLNB	filamin B	FLNB	0.792	0.0812	Cytoplasm	other
FN3KRP	fructosamine 3 kinase related protein	R4GG02_CHICK	-0.486	0.0808	Cytoplasm	kinase
FSD2	fibronectin type III and SPRY domain containing 2	FSD2	0.876	0.116	Other	other
FTH1	ferritin heavy chain 1	FRIH_CHICK	0.61	0.0218	Cytoplasm	enzyme
FUCA2	alpha-L-fucosidase 2	E1BS94_CHICK	0.004	0.992	Extracellular Space	enzyme
FXR1	FMR1 autosomal homolog 1	FXR1	-0.384	0.225	Cytoplasm	other
G3BP1	G3BP stress granule assembly factor 1	Q5ZMN1_CHICK	-0.528	0.0801	Nucleus	enzyme
GAA	alpha glucosidase	GAA	-0.838	0.000782	Cytoplasm	enzyme
GADL1	glutamate decarboxylase like 1	F1P1L4_CHICK	-0.668	0.0249	Cytoplasm	enzyme
GALK2	galactokinase 2	A0A1D5PGB1_CHICK	0.034	0.82	Cytoplasm	kinase
GALM	galactose mutarotase	F1NZC0_CHICK	-0.054	0.845	Cytoplasm	enzyme
GALT	galactose-1-phosphate uridylyltransferase	R4GFF0_CHICK	-0.59	0.127	Cytoplasm	enzyme
GAMT	guanidinoacetate N-methyltransferase	A0A1D5P3Q3_CHICK	-0.678	0.00999	Cytoplasm	enzyme
GANC	glucosidase alpha, neutral C	E1BTT7_CHICK	-0.358	0.147	Extracellular Space	enzyme
GAPDH	glyceraldehyde-3-phosphate dehydrogenase	GAPDH	-0.046	0.765	Cytoplasm	enzyme
GARS1	glycyl-tRNA synthetase 1	Q5ZHR4_CHICK	-0.468	0.33	Cytoplasm	enzyme
GART	phosphoribosylglycinamide formyltransferase, phosphoribosylglycinamide synthetase, phosphoribosylaminoimidazole synthetase	PUR2_CHICK	-0.566	0.0148	Cytoplasm	enzyme
GATM	glycine amidinotransferase	GATM	-0.038	0.764	Cytoplasm	enzyme
GBE1	1,4-alpha-glucan branching enzyme 1	A0A1D5PHJ9_CHICK	1.158	0.0695	Cytoplasm	enzyme
GC	GC vitamin D binding protein	F1NVF3_CHICK	0.026	0.944	Extracellular Space	transporter
GCAT	glycine C-acetyltransferase	F1NBE3_CHICK	0.1	0.778	Cytoplasm	enzyme
GCDH	glutaryl-CoA dehydrogenase	A0A1D5NYK3_CHICK	-0.25	0.371	Cytoplasm	enzyme
GCLC	glutamate-cysteine ligase catalytic subunit	F1NQZ9_CHICK	-0.314	0.0344	Cytoplasm	enzyme
GDI2	GDP dissociation inhibitor 2	F1NCZ2_CHICK	-0.02	0.817	Cytoplasm	other
GFER	growth factor, augmenter of liver regeneration	GFER	-0.414	0.286	Nucleus	enzyme
GFPT1	glutamine--fructose-6-phosphate transaminase 1	GFPT1	0.204	0.307	Cytoplasm	enzyme
GGPS1	geranylgeranyl diphosphate synthase 1	A0A1D5NWX3_CHICK	-0.03	0.832	Cytoplasm	enzyme
GLA	galactosidase alpha	E1BT44_CHICK	-0.04	0.867	Cytoplasm	enzyme
GLB1	galactosidase beta 1	A0A1D5PXL0_CHICK	-0.5	0.0326	Cytoplasm	enzyme
GLO1	glyoxalase I	GLO1	0.106	0.31	Cytoplasm	enzyme
GLOD4	glyoxalase domain containing 4	GLOD4	-0.082	0.617	Cytoplasm	enzyme
GLRX	glutaredoxin	GLRX	0.372	0.45	Cytoplasm	enzyme
GLRX3	glutaredoxin 3	F1NNP6_CHICK	0.804	0.0743	Cytoplasm	enzyme
GLS	glutaminase	A0A1D5PNV1_CHICK	0.896	0.365	Cytoplasm	enzyme
GMFB	glia maturation factor beta	GMFB	-0.08	0.605	Cytoplasm	growth factor
GMPPA	GDP-mannose pyrophosphorylase A	GMPPA	-0.382	0.12	Cytoplasm	enzyme
GMPPB	GDP-mannose pyrophosphorylase B	F1P574_CHICK	-0.572	0.0378	Cytoplasm	enzyme
GNB1	G protein subunit beta 1	GNB1	0.016	0.914	Plasma Membrane	other
GNMT	glycine N-methyltransferase	GNMT	0.194	0.197	Cytoplasm	enzyme
GNPDA1	glucosamine-6-phosphate deaminase 1	Q5ZLA0_CHICK	0.254	0.391	Cytoplasm	enzyme
GNPNAT1	glucosamine-phosphate N-acetyltransferase 1	E1C0V1_CHICK	-0.108	0.27	Cytoplasm	enzyme
GNS	glucosamine (N-acetyl)-6-sulfatase	F1NI04_CHICK	-0.36	0.254	Cytoplasm	enzyme
GOT1	glutamic-oxaloacetic transaminase 1	GOT1	0.262	0.52	Cytoplasm	enzyme
GOT2	glutamic-oxaloacetic transaminase 2	GOT2	-0.138	0.337	Cytoplasm	enzyme
GPD1L	glycerol-3-phosphate dehydrogenase 1 like	F1P0W8_CHICK	-0.2	0.231	Cytoplasm	enzyme
GPD2	glycerol-3-phosphate dehydrogenase 2	F1NCA2_CHICK	-0.34	0.433	Cytoplasm	enzyme
GPHN	gephyrin	E1C756_CHICK	0.334	0.256	Plasma Membrane	enzyme
GPI	glucose-6-phosphate isomerase	GPI	0.162	0.29	Extracellular Space	enzyme
GPS1	G protein pathway suppressor 1	GPS1	0.368	0.244	Nucleus	other
GPX1	glutathione peroxidase 1	R4GH86_CHICK	-0.08	0.749	Cytoplasm	enzyme
GPX4	glutathione peroxidase 4	F1NYU4_CHICK	-0.508	0.021	Cytoplasm	enzyme
GRB2	growth factor receptor bound protein 2	GRB2	-0.076	0.383	Cytoplasm	other
GRHPR	glyoxylate and hydroxypyruvate reductase	F1NX57_CHICK	-0.446	0.074	Cytoplasm	enzyme
GRPEL1	GrpE like 1, mitochondrial	GRPEL1	-0.306	0.419	Cytoplasm	other
GSK3B	glycogen synthase kinase 3 beta	F1NPL8_CHICK	-0.43	0.00424	Nucleus	kinase
GSN	gelsolin	GELS_CHICK	0.536	0.165	Extracellular Space	other
GSPT1	G1 to S phase transition 1	A0A1D5PYQ3_CHICK	-0.11	0.522	Cytoplasm	translation regulator
GSR	glutathione-disulfide reductase	A0A1D5P338_CHICK	0.078	0.652	Cytoplasm	enzyme
GSS	glutathione synthetase	F1NLE4_CHICK	-0.226	0.251	Cytoplasm	enzyme
GSTA2	glutathione S-transferase alpha 2	GSTA2_CHICK	-0.18	0.303	Cytoplasm	enzyme
GSTA4	glutathione S-transferase alpha 4	GSTA4	0.028	0.878	Cytoplasm	enzyme
GSTK1	glutathione S-transferase kappa 1	GSTK1	-0.346	0.248	Cytoplasm	enzyme
GSTM4	glutathione S-transferase mu 4	GSTM2_CHICK	-0.02	0.941	Cytoplasm	enzyme
GSTO1	glutathione S-transferase omega 1	E1BX85_CHICK	-0.292	0.529	Cytoplasm	enzyme
Gstt3	glutathione S-transferase, theta 3	E1BUB6_CHICK	0.474	0.0464	Other	enzyme
GSTZ1	glutathione S-transferase zeta 1	GSTZ1	-0.512	0.0906	Cytoplasm	enzyme
GYG1	glycogenin 1	A0A1D5PAA8_CHICK	-0.022	0.811	Cytoplasm	enzyme
HADH	hydroxyacyl-CoA dehydrogenase	HADH	-0.13	0.21	Cytoplasm	enzyme
HADHA	hydroxyacyl-CoA dehydrogenase trifunctional multienzyme complex subunit alpha	HADHA	0.392	0.271	Cytoplasm	enzyme
HAGH	hydroxyacylglutathione hydrolase	HAGH	-0.208	0.23	Cytoplasm	enzyme
HBE1	hemoglobin subunit epsilon 1	HBB_CHICK	-0.376	0.287	Cytoplasm	transporter
HBS1L	HBS1 like translational GTPase	HBS1L	-0.456	0.0732	Cytoplasm	translation regulator
HDDC2	HD domain containing 2	F1N9Z8_CHICK	-0.448	0.0054	Cytoplasm	other
HDGF	heparin binding growth factor	A0A1D5PAE4_CHICK	-0.454	0.0331	Extracellular Space	growth factor
HDHD2	haloacid dehalogenase like hydrolase domain containing 2	A0A1D5P856_CHICK	-0.784	0.00217	Cytoplasm	other
HGS	hepatocyte growth factor-regulated tyrosine kinase substrate	E1C396_CHICK	0.094	0.803	Cytoplasm	other
HIBADH	3-hydroxyisobutyrate dehydrogenase	Q5ZLI9_CHICK	-0.446	0.0139	Cytoplasm	enzyme
HIBCH	3-hydroxyisobutyryl-CoA hydrolase	HIBCH_CHICK	-0.506	0.0574	Cytoplasm	enzyme
HINT1	histidine triad nucleotide binding protein 1	Q9I882_CHICK	-0.87	0.00202	Nucleus	enzyme
HINT2	histidine triad nucleotide binding protein 2	R4GGS3_CHICK	-1.352	0.00144	Cytoplasm	enzyme
HK1	hexokinase 1	F1NZJ2_CHICK	0.124	0.574	Cytoplasm	kinase
HK2	hexokinase 2	HK2	1.25	0.174	Cytoplasm	kinase
HMBS	hydroxymethylbilane synthase	HMBS	-0.076	0.538	Cytoplasm	enzyme
HMGB1	high mobility group box 1	HMGB1_CHICK	-0.088	0.484	Nucleus	transcription regulator
HMGB3	high mobility group box 3	HMGB3	-0.178	0.223	Nucleus	other
HNMT	histamine N-methyltransferase	HNMT	-1.036	0.00739	Cytoplasm	enzyme
HNRNPAB	heterogeneous nuclear ribonucleoprotein A/B	HNRNPAB	-0.556	0.0556	Nucleus	enzyme
HNRNPH1	heterogeneous nuclear ribonucleoprotein H1	HNRNPH1	0.634	0.0115	Nucleus	other
HNRNPK	heterogeneous nuclear ribonucleoprotein K	HNRNPK	-0.354	0.185	Nucleus	other
HOPX	HOP homeobox	HOP_CHICK	-0.4	0.455	Nucleus	transcription regulator
HPGDS	hematopoietic prostaglandin D synthase	HPGDS	0.012	0.969	Cytoplasm	enzyme
HPRT1	hypoxanthine phosphoribosyltransferase 1	HPRT1	-0.524	0.063	Cytoplasm	enzyme
HPX	hemopexin	HPX	0.908	0.191	Extracellular Space	transporter
HSD17B10	hydroxysteroid 17-beta dehydrogenase 10	A0A1D5PI87_CHICK	-0.266	0.211	Cytoplasm	enzyme
HSDL2	hydroxysteroid dehydrogenase like 2	E1C7S2_CHICK	-0.604	0.00141	Cytoplasm	transporter
HSP90AA1	heat shock protein 90 alpha family class A member 1	HSP90AA1	-0.15	0.743	Cytoplasm	enzyme
HSP90B1	heat shock protein 90 beta family member 1	HSP90B1	0.386	0.438	Cytoplasm	other
HSPA4	heat shock protein family A (Hsp70) member 4	A0A1D5PPF8_CHICK	-0.5	0.0101	Cytoplasm	other
HSPA4L	heat shock protein family A (Hsp70) member 4 like	F1NC26_CHICK	-0.156	0.388	Cytoplasm	other
HSPA5	heat shock protein family A (Hsp70) member 5	BIP_CHICK	-0.414	0.113	Cytoplasm	enzyme
HSPA8	heat shock protein family A (Hsp70) member 8	F1NWP3_CHICK	-0.36	0.00265	Cytoplasm	enzyme
HSPA9	heat shock protein family A (Hsp70) member 9	F1NZ86_CHICK	-0.756	0.0114	Cytoplasm	other
HSPB1	heat shock protein family B (small) member 1	F1P593_CHICK	1.026	0.0842	Cytoplasm	other
HSPB2	heat shock protein family B (small) member 2	A0A1D5P8K2_CHICK	0.68	0.378	Cytoplasm	other
HSPB8	heat shock protein family B (small) member 8	E1C6V0_CHICK	0.442	0.0736	Cytoplasm	kinase
HSPBP1	HSPA (Hsp70) binding protein 1	HSPBP1	-0.306	0.189	Cytoplasm	other
HSPD1	heat shock protein family D (Hsp60) member 1	CH60_CHICK	-1.194	0.00166	Cytoplasm	enzyme
HSPE1	heat shock protein family E (Hsp10) member 1	HSPE1	-0.978	0.00288	Cytoplasm	enzyme
HSPH1	heat shock protein family H (Hsp110) member 1	E1BT08_CHICK	-1.18	0.0193	Cytoplasm	other
HYI	hydroxypyruvate isomerase (putative)	A0A1D5P8C3_CHICK	-0.296	0.0858	Other	enzyme
HYKK	hydroxylysine kinase	HYKK	-0.142	0.619	Cytoplasm	kinase
HYOU1	hypoxia up-regulated 1	HYOU1	-0.39	0.0317	Cytoplasm	other
HYPK	huntingtin interacting protein K	E1BWS9_CHICK	0.708	0.204	Cytoplasm	other
IAH1	isoamyl acetate hydrolyzing esterase 1 (putative)	F1NKW4_CHICK	-0.17	0.341	Cytoplasm	other
IDE	insulin degrading enzyme	A0A1D5P4Q6_CHICK	0.264	0.132	Extracellular Space	peptidase
IDH1	isocitrate dehydrogenase (NADP(+)) 1	F1NPG2_CHICK	-0.34	0.113	Cytoplasm	enzyme
IDH2	isocitrate dehydrogenase (NADP(+)) 2	A0A1D5P8I7_CHICK	-0.212	0.394	Cytoplasm	enzyme
IDH3A	isocitrate dehydrogenase (NAD(+)) 3 catalytic subunit alpha	IDH3A	0.776	0.0797	Cytoplasm	enzyme
IDH3B	isocitrate dehydrogenase (NAD(+)) 3 non-catalytic subunit beta	IDH3B	0.754	0.343	Cytoplasm	enzyme
IDI1	isopentenyl-diphosphate delta isomerase 1	IDI1	0.282	0.301	Cytoplasm	enzyme
IDUA	alpha-L-iduronidase	Q5F366_CHICK	-0.558	0.353	Cytoplasm	enzyme
IGFN1	immunoglobulin like and fibronectin type III domain containing 1	A0A1D5PUM7_CHICK	-0.344	0.145	Nucleus	other
IGLL1/IGLL5	immunoglobulin lambda like polypeptide 1	IGLL1	-0.736	0.14	Plasma Membrane	other
IGSF9	immunoglobulin superfamily member 9	A0A1D5PDK5_CHICK	-0.216	0.484	Plasma Membrane	other
IL18	interleukin 18	IL18	-1.646	0.00762	Extracellular Space	cytokine
IMPA1	inositol monophosphatase 1	A0A1D5PHE2_CHICK	0.13	0.356	Cytoplasm	phosphatase
IMPA2	inositol monophosphatase 2	F1P0Q6_CHICK	-0.95	0.0154	Cytoplasm	phosphatase
IPO7	importin 7	F1NBA8_CHICK	0.97	0.02	Nucleus	transporter
IQGAP1	IQ motif containing GTPase activating protein 1	A0A1D5PIZ8_CHICK	0.676	0.0203	Cytoplasm	other
ISOC1	isochorismatase domain containing 1	F1NS88_CHICK	-0.364	0.0175	Cytoplasm	enzyme
IST1	IST1 factor associated with ESCRT-III	IST1	-0.114	0.604	Cytoplasm	other
ITGB1	integrin subunit beta 1	ITGB1	-0.102	0.518	Plasma Membrane	transmembrane receptor
ITGB1BP2	integrin subunit beta 1 binding protein 2	ITGB1BP2	0.404	0.246	Other	other
ITIH2	inter-alpha-trypsin inhibitor heavy chain 2	F1NIU3_CHICK	0.59	0.222	Extracellular Space	other
ITIH3	inter-alpha-trypsin inhibitor heavy chain 3	ITIH3	0.256	0.545	Extracellular Space	other
ITPA	inosine triphosphatase	ITPA_CHICK	-0.704	0.0496	Cytoplasm	enzyme
IVD	isovaleryl-CoA dehydrogenase	A0A1D5P5B2_CHICK	-0.09	0.692	Cytoplasm	enzyme
JPH1	junctophilin 1	A0A1D5P1R0_CHICK	-0.16	0.554	Plasma Membrane	other
JPT1	Jupiter microtubule associated homolog 1	HN1	-0.602	0.00356	Nucleus	other
JPT2	Jupiter microtubule associated homolog 2	F1P0P0_CHICK	-0.582	0.00877	Cytoplasm	other
KARS1	lysyl-tRNA synthetase 1	KARS	0.906	0.12	Cytoplasm	enzyme
KHSRP	KH-type splicing regulatory protein	KHSRP	-0.532	0.0569	Nucleus	enzyme
KIF1B	kinesin family member 1B	KIF1B	-0.244	0.161	Cytoplasm	transporter
KIF5B	kinesin family member 5B	E1C3A1_CHICK	0.702	0.187	Cytoplasm	other
KLHL31	kelch like family member 31	E1BTG0_CHICK	-0.184	0.519	Other	other
KLHL40	kelch like family member 40	E1C1U8_CHICK	0.458	0.381	Cytoplasm	other
KLHL41	kelch like family member 41	A0A1D5P0B5_CHICK	0.374	0.365	Cytoplasm	other
KNG1	kininogen 1	A0A1L1RNR4_CHICK	0.336	0.211	Extracellular Space	other
KPNA3	karyopherin subunit alpha 3	F1NV68_CHICK	-0.032	0.918	Nucleus	transporter
KPNB1	karyopherin subunit beta 1	A0A1D5P1W7_CHICK	0.754	0.0671	Nucleus	other
KTN1	kinectin 1	KTN1	0.508	0.12	Plasma Membrane	transmembrane receptor
KYAT3	kynurenine aminotransferase 3	CCBL2	-0.522	0.156	Cytoplasm	enzyme
L1CAM	L1 cell adhesion molecule	NGCA_CHICK	0.6	0.301	Plasma Membrane	other
L3HYPDH	trans-L-3-hydroxyproline dehydratase	E1BSN3_CHICK	-0.266	0.29	Other	enzyme
LACTB2	lactamase beta 2	LACTB2	0.012	0.949	Cytoplasm	enzyme
LAMA2	laminin subunit alpha 2	LAMA2	-0.044	0.887	Extracellular Space	other
LAMA4	laminin subunit alpha 4	F1NSZ5_CHICK	0.294	0.467	Extracellular Space	enzyme
LAMB1	laminin subunit beta 1	F1NJ23_CHICK	0.474	0.275	Extracellular Space	other
LAMC1	laminin subunit gamma 1	F1NI05_CHICK	0.494	0.335	Extracellular Space	other
LAMP1	lysosomal associated membrane protein 1	LAMP1	-0.14	0.0879	Plasma Membrane	other
LANCL1	LanC like glutathione S-transferase 1	LANCL1	-0.318	0.105	Plasma Membrane	enzyme
LANCL2	LanC like glutathione S-transferase 2	A0A1D5PY54_CHICK	0.146	0.306	Plasma Membrane	other
LAP3	leucine aminopeptidase 3	LAP3	-0.938	0.0177	Cytoplasm	peptidase
LASP1	LIM and SH3 protein 1	LASP1	0.132	0.895	Cytoplasm	transporter
LCMT1	leucine carboxyl methyltransferase 1	F6X9L1_CHICK	-0.14	0.238	Cytoplasm	enzyme
LCP1	lymphocyte cytosolic protein 1	LCP1	0.314	0.502	Cytoplasm	other
LDB3	LIM domain binding 3	A0A1D5P909_CHICK	-0.558	0.0927	Cytoplasm	transporter
LDHA	lactate dehydrogenase A	E1BTT8_CHICK	0.338	0.188	Cytoplasm	enzyme
LDHB	lactate dehydrogenase B	LDHB_CHICK	0.52	0.234	Cytoplasm	enzyme
LDHD	lactate dehydrogenase D	LDHD	-0.298	0.345	Cytoplasm	enzyme
LGALS1	galectin 1	LEG4_CHICK	-0.116	0.695	Extracellular Space	other
LGALSL	galectin like	LGALSL	-0.248	0.203	Other	other
LHPP	phospholysine phosphohistidine inorganic pyrophosphate phosphatase	A0A1D5PR69_CHICK	-0.216	0.413	Cytoplasm	phosphatase
LRRC20	leucine rich repeat containing 20	LRRC20	-0.108	0.289	Other	other
LRRC59	leucine rich repeat containing 59	LRRC59	-0.734	0.0164	Cytoplasm	other
LUM	lumican	LUM_CHICK	-0.23	0.339	Extracellular Space	other
LYPLA1	lysophospholipase 1	LYPLA1	0.108	0.521	Cytoplasm	enzyme
LYPLA2	lysophospholipase 2	E1BRI5_CHICK	-0.076	0.643	Cytoplasm	enzyme
LYPLAL1	lysophospholipase like 1	R4GHY3_CHICK	-0.548	0.104	Cytoplasm	enzyme
LZIC	leucine zipper and CTNNBIP1 domain containing	LZIC_CHICK	0.2	0.211	Other	other
MAN2B2	mannosidase alpha class 2B member 2	F1NQF6_CHICK	-0.012	0.965	Cytoplasm	enzyme
MAN2C1	mannosidase alpha class 2C member 1	F1NLJ7_CHICK	-0.082	0.686	Cytoplasm	enzyme
MAP1A	microtubule associated protein 1A	F1P3R3_CHICK	-0.92	0.0022	Cytoplasm	other
MAP2K1	mitogen-activated protein kinase kinase 1	MAP2K1	0.578	0.0504	Cytoplasm	kinase
MAP2K6	mitogen-activated protein kinase kinase 6	F1NVF2_CHICK	0.436	0.112	Cytoplasm	kinase
MAP3K7CL	MAP3K7 C-terminal like	MAP3K7CL	-0.222	0.466	Other	other
MAP4	microtubule associated protein 4	A0A1D5NTC3_CHICK	-0.832	0.0253	Cytoplasm	other
MAPK1	mitogen-activated protein kinase 1	Q8UWG6_CHICK	-0.116	0.378	Cytoplasm	kinase
MAPK14	mitogen-activated protein kinase 14	A0A1D5PIQ5_CHICK	1.802	0.047	Cytoplasm	kinase
MAPKAPK2	MAPK activated protein kinase 2	F1NCY7_CHICK	0.576	0.0221	Nucleus	kinase
MAPRE1	microtubule associated protein RP/EB family member 1	MARE1_CHICK	0.432	0.0334	Cytoplasm	other
MAPT	microtubule associated protein tau	MAPT	-0.988	0.0196	Plasma Membrane	other
MARCKS	myristoylated alanine rich protein kinase C substrate	A0A1D5PDE6_CHICK	-0.312	0.103	Plasma Membrane	other
MARCKSL1	MARCKS like 1	Q5ZKS0_CHICK	-0.402	0.178	Cytoplasm	other
MAT1A	methionine adenosyltransferase 1A	E1C735_CHICK	-0.468	0.221	Cytoplasm	enzyme
MAT2B	methionine adenosyltransferase 2B	E1BTX6_CHICK	0.248	0.217	Cytoplasm	enzyme
MB	myoglobin	MYG_CHICK	1.8	0.0605	Cytoplasm	transporter
MCAM	melanoma cell adhesion molecule	MCAM	-0.414	0.167	Plasma Membrane	other
MCCC2	methylcrotonyl-CoA carboxylase subunit 2	MCCC2	-0.252	0.149	Cytoplasm	enzyme
MCTS1	MCTS1 re-initiation and release factor	MCTS1_CHICK	-0.348	0.105	Cytoplasm	other
MDH1	malate dehydrogenase 1	MDH1	-0.036	0.741	Cytoplasm	enzyme
MDH2	malate dehydrogenase 2	MDH2	-0.428	0.0488	Cytoplasm	enzyme
ME1	malic enzyme 1	F1P0Y6_CHICK	0.176	0.215	Cytoplasm	enzyme
MEMO1	mediator of cell motility 1	E1C6C0_CHICK	-0.358	0.0503	Cytoplasm	other
MESD	mesoderm development LRP chaperone	MESDC2	-0.216	0.413	Extracellular Space	other
MIB1	MIB E3 ubiquitin protein ligase 1	E1C2G3_CHICK	-0.166	0.422	Cytoplasm	enzyme
MIEN1	migration and invasion enhancer 1	MIEN1	0.632	0.00297	Cytoplasm	other
MIX23	mitochondrial matrix import factor 23	CCDC58	-0.31	0.17	Cytoplasm	other
MMUT	methylmalonyl-CoA mutase	E1BY22_CHICK	0.118	0.711	Cytoplasm	enzyme
MOB2	MOB kinase activator 2	A0A1D5P6C3_CHICK	0.052	0.899	Nucleus	other
MOCS2	molybdenum cofactor synthesis 2	A0A140T8H0_CHICK	-0.55	0.0625	Cytoplasm	enzyme
MPI	mannose phosphate isomerase	A0A1D5Q008_CHICK	-0.414	0.05	Cytoplasm	enzyme
MPST	mercaptopyruvate sulfurtransferase	A0A1D5PKN8_CHICK	-0.206	0.313	Cytoplasm	enzyme
MRC2	mannose receptor C type 2	F1NP60_CHICK	0.036	0.766	Plasma Membrane	transmembrane receptor
MRPS16	mitochondrial ribosomal protein S16	MRPS16	-0.216	0.535	Cytoplasm	other
MSRA	methionine sulfoxide reductase A	MSRA	0.026	0.86	Cytoplasm	enzyme
MTAP	methylthioadenosine phosphorylase	F1NCV7_CHICK	-0.528	0.0173	Nucleus	enzyme
MTMR1	myotubularin related protein 1	MTMR1	-0.27	0.191	Cytoplasm	phosphatase
MTPN	myotrophin	MTPN_CHICK	0.136	0.669	Nucleus	transcription regulator
MUSTN1	musculoskeletal, embryonic nuclear protein 1	MSTN1_CHICK	-1.736	0.0136	Nucleus	other
MVB12B	multivesicular body subunit 12B	MVB12B	0.008	0.946	Cytoplasm	other
MVD	mevalonate diphosphate decarboxylase	MVD	-0.58	0.0278	Cytoplasm	enzyme
MXRA7	matrix remodeling associated 7	R4GJU7_CHICK	-1.172	0.0297	Extracellular Space	other
MYBPC1	myosin binding protein C1	MYBPC1	2.472	0.00877	Cytoplasm	other
MYBPC2	myosin binding protein C2	MYPC2_CHICK	-1.088	0.0529	Cytoplasm	other
MYBPH	myosin binding protein H	MYBPH	-1.678	0.012	Cytoplasm	other
MYL11	myosin light chain 11	MLRS_CHICK	0.536	0.0851	Cytoplasm	other
MYLK	myosin light chain kinase	MYLK	0.236	0.434	Cytoplasm	kinase
MYLK2	myosin light chain kinase 2	E1BX17_CHICK	0.076	0.753	Cytoplasm	kinase
MYOM1	myomesin 1	MYOM1	0.506	0.026	Cytoplasm	other
MYOM2	myomesin 2	MYOM2	0.246	0.124	Cytoplasm	other
MYOT	myotilin	A0A1D5NT92_CHICK	-0.306	0.582	Cytoplasm	other
MYOZ1	myozenin 1	E1BU93_CHICK	-0.174	0.793	Cytoplasm	other
MYPN	myopalladin	F1P2E9_CHICK	-0.016	0.943	Cytoplasm	other
NAA15	N-alpha-acetyltransferase 15, NatA auxiliary subunit	F1NVR6_CHICK	0.684	0.112	Nucleus	transcription regulator
NAA50	N-alpha-acetyltransferase 50, NatE catalytic subunit	NAA50	0.06	0.755	Cytoplasm	enzyme
NACA	nascent polypeptide associated complex subunit alpha	NACA	-0.29	0.00855	Cytoplasm	transcription regulator
NAE1	NEDD8 activating enzyme E1 subunit 1	NAE1	-0.136	0.339	Cytoplasm	enzyme
NAMPT	nicotinamide phosphoribosyltransferase	Q58I02_CHICK	0.174	0.599	Extracellular Space	cytokine
NANS	N-acetylneuraminate synthase	Q5ZMH8_CHICK	-0.484	0.0708	Cytoplasm	enzyme
NAP1L1	nucleosome assembly protein 1 like 1	NAP1L1	0.9	0.045	Nucleus	other
NAP1L4	nucleosome assembly protein 1 like 4	F1P1B7_CHICK	1.194	0.0655	Cytoplasm	other
NARS1	asparaginyl-tRNA synthetase 1	NARS	1.46	0.0946	Cytoplasm	enzyme
NAT1	N-acetyltransferase 1	ARY2_CHICK	1.188	0.00247	Cytoplasm	enzyme
NAXD	NAD(P)HX dehydratase	F1P2P4_CHICK	0.672	0.244	Cytoplasm	enzyme
NAXE	NAD(P)HX epimerase	A0A1L1RQQ1_CHICK	-0.402	0.00526	Extracellular Space	enzyme
NDUFV1	NADH:ubiquinone oxidoreductase core subunit V1	Q5ZHS2_CHICK	-0.266	0.37	Cytoplasm	enzyme
NDUFV2	NADH:ubiquinone oxidoreductase core subunit V2	NDUFV2	-0.18	0.551	Cytoplasm	enzyme
NGLY1	N-glycanase 1	NGLY1_CHICK	-0.148	0.736	Cytoplasm	enzyme
NHLRC2	NHL repeat containing 2	F1NEF8_CHICK	-0.124	0.263	Cytoplasm	enzyme
NID1	nidogen 1	A0A1D5PJ08_CHICK	0.464	0.186	Extracellular Space	other
NID2	nidogen 2	F1NDL4_CHICK	-0.568	0.00993	Extracellular Space	other
NIF3L1	NGG1 interacting factor 3 like 1	F1NDR9_CHICK	-0.196	0.204	Cytoplasm	other
NIPSNAP3A	nipsnap homolog 3A	R4GJL1_CHICK	-0.714	0.0344	Nucleus	other
NIT1	nitrilase 1	NIT1	-0.046	0.846	Cytoplasm	enzyme
NIT2	nitrilase family member 2	NIT2	-0.354	0.0766	Cytoplasm	enzyme
NLN	neurolysin	NLN	-0.104	0.682	Cytoplasm	peptidase
NMRAL1	NmrA like redox sensor 1	NMRAL1	0.264	0.547	Nucleus	other
NMT1	N-myristoyltransferase 1	A0A1L1RKT0_CHICK	-0.338	0.0343	Cytoplasm	enzyme
NPC2	NPC intracellular cholesterol transporter 2	F1N9N4_CHICK	-0.234	0.515	Extracellular Space	transporter
NPEPL1	aminopeptidase like 1	F1NSZ4_CHICK	-0.244	0.176	Nucleus	peptidase
NPEPPS	aminopeptidase puromycin sensitive	A0A1D5PKA9_CHICK	0.11	0.337	Cytoplasm	peptidase
NPLOC4	NPL4 homolog, ubiquitin recognition factor	NPLOC4	0.058	0.689	Nucleus	other
NQO1	NAD(P)H quinone dehydrogenase 1	NQO1	0.204	0.512	Cytoplasm	enzyme
NQO2	N-ribosyldihydronicotinamide:quinone reductase 2	R4GLI9_CHICK	-0.14	0.713	Cytoplasm	enzyme
NRAP	nebulin related anchoring protein	F1NKU9_CHICK	-0.672	0.056	Cytoplasm	other
NRGN	neurogranin	F1NUV4_CHICK	-0.888	0.0289	Cytoplasm	other
NSFL1C	NSFL1 cofactor	NSF1C_CHICK	-0.074	0.292	Cytoplasm	other
NT5C1A	5'-nucleotidase, cytosolic IA	F1NE11_CHICK	0.404	0.428	Cytoplasm	phosphatase
NT5C3A	5'-nucleotidase, cytosolic IIIA	NT5C3A	-0.802	0.0132	Cytoplasm	phosphatase
NT5DC1	5'-nucleotidase domain containing 1	E1C3Z6_CHICK	-0.288	0.0465	Other	other
NUCB2	nucleobindin 2	F1NGB1_CHICK	-0.37	0.0694	Nucleus	other
NUCKS1	nuclear casein kinase and cyclin dependent kinase substrate 1	F1N9R8_CHICK	-0.188	0.618	Nucleus	kinase
NUDC	nuclear distribution C, dynein complex regulator	NUDC	-0.046	0.622	Cytoplasm	other
NUDCD1	NudC domain containing 1	A0A1D5PBW1_CHICK	-0.04	0.839	Nucleus	other
NUDCD2	NudC domain containing 2	E1BUG9_CHICK	-0.522	0.000786	Cytoplasm	other
NUDT1	nudix hydrolase 1	F7BGT1_CHICK	-0.732	0.173	Extracellular Space	phosphatase
NUDT12	nudix hydrolase 12	E1C2E5_CHICK	-0.61	0.0107	Cytoplasm	phosphatase
NUDT14	nudix hydrolase 14	NUDT14	-0.864	0.012	Cytoplasm	phosphatase
NUDT16L1	nudix hydrolase 16 like 1	NUDT16L1	-0.446	0.0201	Cytoplasm	other
NUDT2	nudix hydrolase 2	R4GJX0_CHICK	-0.478	0.0438	Plasma Membrane	phosphatase
NUDT3	nudix hydrolase 3	E1C4K9_CHICK	0.116	0.617	Cytoplasm	phosphatase
NUP98	nucleoporin 98 and 96 precursor	A0A1D5PBD8_CHICK	-0.096	0.459	Nucleus	enzyme
NUTF2	nuclear transport factor 2	NUTF2	-0.602	0.0341	Nucleus	other
OARD1	O-acyl-ADP-ribose deacylase 1	OARD1	-0.868	0.0184	Nucleus	enzyme
OAT	ornithine aminotransferase	Q5ZJ29_CHICK	-0.748	0.000263	Cytoplasm	enzyme
OGA	O-GlcNAcase	F1NU68_CHICK	0.134	0.338	Cytoplasm	enzyme
OGDH	oxoglutarate dehydrogenase	OGDH	1.308	0.102	Cytoplasm	enzyme
OGN	osteoglycin	MIME_CHICK	-0.28	0.195	Extracellular Space	growth factor
OLA1	Obg like ATPase 1	OLA1	0.736	0.0934	Cytoplasm	enzyme
OPTN	optineurin	OPTN_CHICK	1.392	0.113	Cytoplasm	other
ORM1	orosomucoid 1	Q8JIG5_CHICK	0.328	0.495	Extracellular Space	other
OSBPL1A	oxysterol binding protein like 1A	OSBPL1A	-0.136	0.427	Cytoplasm	transporter
OSBPL2	oxysterol binding protein like 2	Q5ZLC4_CHICK	0.21	0.2	Cytoplasm	transporter
OSTF1	osteoclast stimulating factor 1	OSTF1	0.398	0.219	Nucleus	transcription regulator
OTUB1	OTU deubiquitinase, ubiquitin aldehyde binding 1	A0A1D5NTA0_CHICK	0.548	0.0971	Cytoplasm	enzyme
OXCT1	3-oxoacid CoA-transferase 1	F1N9Z7_CHICK	0.756	0.099	Cytoplasm	enzyme
OXSR1	oxidative stress responsive kinase 1	E1C6W3_CHICK	0.012	0.96	Nucleus	kinase
P4HB	prolyl 4-hydroxylase subunit beta	PDIA1_CHICK	-0.128	0.602	Cytoplasm	enzyme
PA2G4	proliferation-associated 2G4	A0A1D5P7C6_CHICK	-0.196	0.276	Nucleus	transcription regulator
PABPC1	poly(A) binding protein cytoplasmic 1	PABPC1	0.18	0.59	Cytoplasm	translation regulator
PABPC4	poly(A) binding protein cytoplasmic 4	E1C903_CHICK	0.448	0.0792	Cytoplasm	translation regulator
PACSIN3	protein kinase C and casein kinase substrate in neurons 3	PACSIN3	-0.184	0.339	Cytoplasm	other
PAFAH1B1	platelet activating factor acetylhydrolase 1b regulatory subunit 1	PAFAH1B1	0.634	0.0653	Cytoplasm	enzyme
PAFAH1B2	platelet activating factor acetylhydrolase 1b catalytic subunit 2	PAFAH1B2	-0.368	0.211	Cytoplasm	enzyme
PAK2	p21 (RAC1) activated kinase 2	E1BS97_CHICK	-0.198	0.104	Cytoplasm	kinase
PANK4	pantothenate kinase 4 (inactive)	E1BV98_CHICK	0.246	0.16	Cytoplasm	kinase
PAOX	polyamine oxidase	F1NJV1_CHICK	0.102	0.586	Cytoplasm	enzyme
PARK7	Parkinsonism associated deglycase	D5M8S2_CHICK	0.02	0.877	Nucleus	enzyme
PBLD	phenazine biosynthesis like protein domain containing	PBLD	-0.546	0.0205	Cytoplasm	enzyme
PCCB	propionyl-CoA carboxylase subunit beta	A0A1D5P592_CHICK	-0.314	0.157	Cytoplasm	enzyme
PCK1	phosphoenolpyruvate carboxykinase 1	F1NKP4-DECOY	0.45	0.0021	Cytoplasm	kinase
PCMT1	protein-L-isoaspartate (D-aspartate) O-methyltransferase	PCMT1	-0.326	0.0707	Cytoplasm	enzyme
PCYT2	phosphate cytidylyltransferase 2, ethanolamine	PCYT2	0.134	0.37	Cytoplasm	enzyme
PDAP1	PDGFA associated protein 1	A0A1D5PS70_CHICK	0.072	0.745	Cytoplasm	other
PDCD5	programmed cell death 5	E1BXI3_CHICK	-0.258	0.213	Nucleus	other
PDCD6	programmed cell death 6	F1NHD8_CHICK	-0.05	0.811	Cytoplasm	other
PDCD6IP	programmed cell death 6 interacting protein	Q5ZJ70_CHICK	0.124	0.613	Cytoplasm	other
PDCL3	phosducin like 3	F1P5G4_CHICK	0.478	0.202	Cytoplasm	other
PDHA1	pyruvate dehydrogenase E1 subunit alpha 1	PDHA1	-0.106	0.615	Cytoplasm	enzyme
PDHB	pyruvate dehydrogenase E1 subunit beta	PDHB	-0.018	0.944	Cytoplasm	enzyme
PDHX	pyruvate dehydrogenase complex component X	A0A1D5PUL8_CHICK	-0.156	0.571	Cytoplasm	enzyme
PDIA3	protein disulfide isomerase family A member 3	PDIA3_CHICK	-0.144	0.405	Cytoplasm	peptidase
PDIA4	protein disulfide isomerase family A member 4	A0A1D5PWP7_CHICK	0.304	0.429	Cytoplasm	enzyme
PDIA6	protein disulfide isomerase family A member 6	F1NK96_CHICK	0.01	0.971	Cytoplasm	enzyme
PDLIM3	PDZ and LIM domain 3	PDLI3_CHICK	-0.014	0.973	Cytoplasm	other
PDLIM5	PDZ and LIM domain 5	A0A1D5P8X3_CHICK	-0.636	0.137	Cytoplasm	other
PDXP	pyridoxal phosphatase	F1NC58_CHICK	-0.026	0.874	Plasma Membrane	phosphatase
PEBP1	phosphatidylethanolamine binding protein 1	PEBP1	-0.202	0.215	Cytoplasm	other
PEPD	peptidase D	A0A1D5PX97_CHICK	-0.126	0.276	Cytoplasm	peptidase
PFDN1	prefoldin subunit 1	PFDN1	0.388	0.105	Cytoplasm	other
PFDN2	prefoldin subunit 2	R4GME1_CHICK	0.292	0.064	Cytoplasm	other
PFDN5	prefoldin subunit 5	A0A1D5NXK7_CHICK	0.388	0.0691	Nucleus	transcription regulator
PFKFB1	6-phosphofructo-2-kinase/fructose-2,6-biphosphatase 1	F26L_CHICK	-0.038	0.943	Cytoplasm	kinase
PFKM	phosphofructokinase, muscle	PFKM	0.258	0.549	Cytoplasm	kinase
PFN2	profilin 2	Q5ZL50_CHICK	-0.04	0.871	Cytoplasm	enzyme
PGAM1	phosphoglycerate mutase 1	PGAM1	-0.138	0.306	Cytoplasm	phosphatase
PGD	phosphogluconate dehydrogenase	PGD	0.22	0.192	Cytoplasm	enzyme
PGK1	phosphoglycerate kinase 1	F1NU17_CHICK	0.076	0.647	Cytoplasm	kinase
PGLS	6-phosphogluconolactonase	Q5ZJY1_CHICK	0.404	0.379	Cytoplasm	enzyme
PGM1	phosphoglucomutase 1	PGM1	-0.04	0.787	Cytoplasm	enzyme
PGM2	phosphoglucomutase 2	Q5ZHU2_CHICK	0.01	0.96	Cytoplasm	enzyme
PGM2L1	phosphoglucomutase 2 like 1	F1NAA5_CHICK	0.022	0.906	Cytoplasm	enzyme
PGM3	phosphoglucomutase 3	E1BQU2_CHICK	-0.122	0.565	Cytoplasm	enzyme
PGM5	phosphoglucomutase 5	F1NM36_CHICK	-0.948	0.00482	Cytoplasm	enzyme
PGP	phosphoglycolate phosphatase	F1NAX3_CHICK	0.054	0.746	Cytoplasm	enzyme
PHGDH	phosphoglycerate dehydrogenase	PHGDH	-3.404	1.84e-05	Cytoplasm	enzyme
PHKA1	phosphorylase kinase regulatory subunit alpha 1	PHKA1	0.86	0.134	Cytoplasm	kinase
PHKB	phosphorylase kinase regulatory subunit beta	PHKB	1.77	0.126	Cytoplasm	kinase
PHKG1	phosphorylase kinase catalytic subunit gamma 1	F1P5T2_CHICK	1.142	0.0828	Cytoplasm	kinase
PHOSPHO1	phosphoethanolamine/phosphocholine phosphatase 1	PHOSPHO1	-0.072	0.575	Extracellular Space	enzyme
PHPT1	phosphohistidine phosphatase 1	PHPT1	0.336	0.112	Cytoplasm	phosphatase
PIN1	peptidylprolyl cis/trans isomerase, NIMA-interacting 1	A0A1D5PZU7_CHICK	0.676	0.0353	Nucleus	enzyme
PIN4	peptidylprolyl cis/trans isomerase, NIMA-interacting 4	F1NCD7_CHICK	-0.874	0.025	Nucleus	enzyme
PITHD1	PITH domain containing 1	PITHD1	-0.084	0.628	Nucleus	other
PITPNA	phosphatidylinositol transfer protein alpha	A0A1D5PGJ1_CHICK	-0.24	0.177	Cytoplasm	transporter
PITPNB	phosphatidylinositol transfer protein beta	PITPNB	-0.084	0.499	Cytoplasm	transporter
PITRM1	pitrilysin metallopeptidase 1	E1C9F5_CHICK	-0.39	0.00233	Cytoplasm	peptidase
PKM	pyruvate kinase M1/2	PKM	0.182	0.16	Cytoplasm	kinase
PLAA	phospholipase A2 activating protein	PLAA	0.046	0.83	Cytoplasm	other
PLIN4	perilipin 4	PLIN4	0.318	0.516	Cytoplasm	other
PLPBP	pyridoxal phosphate binding protein	PROSC	0.93	0.0321	Cytoplasm	enzyme
PLS3	plastin 3	A0A1D5PE96_CHICK	0.23	0.479	Cytoplasm	other
PM20D2	peptidase M20 domain containing 2	F1P3U4_CHICK	-0.39	0.391	Nucleus	peptidase
PMM2	phosphomannomutase 2	E1C4B8_CHICK	-0.576	0.127	Cytoplasm	enzyme
PMPCA	peptidase, mitochondrial processing subunit alpha	Q5ZJ49_CHICK	-0.136	0.402	Cytoplasm	peptidase
PMPCB	peptidase, mitochondrial processing subunit beta	PMPCB	0.012	0.949	Cytoplasm	peptidase
PMVK	phosphomevalonate kinase	A0A1L1RT71_CHICK	-0.192	0.406	Cytoplasm	kinase
POSTN	periostin	F1P4N9_CHICK	1.202	0.0442	Extracellular Space	other
PPA1	inorganic pyrophosphatase 1	F1NT28_CHICK	-0.132	0.366	Cytoplasm	enzyme
PPA2	inorganic pyrophosphatase 2	E1C6X1_CHICK	-0.016	0.909	Cytoplasm	enzyme
PPCS	phosphopantothenoylcysteine synthetase	F1NF80_CHICK	-0.174	0.298	Cytoplasm	enzyme
PPIA	peptidylprolyl isomerase A	D0EKR3_CHICK	-0.364	0.197	Cytoplasm	enzyme
PPIB	peptidylprolyl isomerase B	PPIB	-0.45	0.0569	Cytoplasm	enzyme
PPID	peptidylprolyl isomerase D	E1BXG9_CHICK	-0.302	0.0906	Cytoplasm	enzyme
PPIE	peptidylprolyl isomerase E	PPIE	0.328	0.288	Nucleus	enzyme
PPIH	peptidylprolyl isomerase H	E1BXG0_CHICK	-0.32	0.265	Nucleus	enzyme
PPIL1	peptidylprolyl isomerase like 1	PPIL1	-0.076	0.651	Plasma Membrane	enzyme
PPM1A	protein phosphatase, Mg2+/Mn2+ dependent 1A	E1BVM8_CHICK	-0.04	0.797	Cytoplasm	phosphatase
PPM1B	protein phosphatase, Mg2+/Mn2+ dependent 1B	A0A1D5PF07_CHICK	0.602	0.113	Cytoplasm	phosphatase
PPM1F	protein phosphatase, Mg2+/Mn2+ dependent 1F	A0A1D5PLT1_CHICK	0.554	0.0652	Cytoplasm	phosphatase
PPP1R2	protein phosphatase 1 regulatory inhibitor subunit 2	PPP1R2	0.014	0.944	Cytoplasm	phosphatase
PPP1R3A	protein phosphatase 1 regulatory subunit 3A	A0A1L1S103_CHICK	-0.278	0.335	Cytoplasm	phosphatase
PPP1R7	protein phosphatase 1 regulatory subunit 7	PPP1R7	0.18	0.328	Nucleus	phosphatase
PPP2CA	protein phosphatase 2 catalytic subunit alpha	PPP2CA	0.586	0.157	Cytoplasm	phosphatase
PPP2R5A	protein phosphatase 2 regulatory subunit B'alpha	E1C5A3_CHICK	0.168	0.44	Cytoplasm	phosphatase
PPP3CA	protein phosphatase 3 catalytic subunit alpha	A0A1D5P3Y2_CHICK	0.3	0.205	Cytoplasm	phosphatase
PPP3R1	protein phosphatase 3 regulatory subunit B, alpha	Q6VN51_CHICK	0.32	0.317	Cytoplasm	phosphatase
PPP6C	protein phosphatase 6 catalytic subunit	Q5ZIV0_CHICK	0.68	0.143	Nucleus	phosphatase
PRCP	prolylcarboxypeptidase	A0A1D5PVG8_CHICK	-0.26	0.451	Cytoplasm	peptidase
PRDX1	peroxiredoxin 1	PRDX1_CHICK	-0.184	0.137	Cytoplasm	enzyme
PRDX4	peroxiredoxin 4	F1NNS8_CHICK	-0.15	0.451	Cytoplasm	enzyme
PRDX6	peroxiredoxin 6	F1NBV0_CHICK	-0.326	0.0235	Cytoplasm	enzyme
PRELP	proline and arginine rich end leucine rich repeat protein	A0A1D5PAN0_CHICK	0.106	0.697	Extracellular Space	other
PRKACB	protein kinase cAMP-activated catalytic subunit beta	PRKACB	0.094	0.637	Cytoplasm	kinase
PRKAR1A	protein kinase cAMP-dependent type I regulatory subunit alpha	KAP0_CHICK	0.14	0.674	Cytoplasm	kinase
PRKAR2A	protein kinase cAMP-dependent type II regulatory subunit alpha	E1C9H8_CHICK	-0.03	0.9	Cytoplasm	kinase
PRKCQ	protein kinase C theta	PRKCQ	0.334	0.213	Cytoplasm	kinase
PRMT7	protein arginine methyltransferase 7	PRMT7	-0.42	0.0317	Cytoplasm	enzyme
PRPS1	phosphoribosyl pyrophosphate synthetase 1	F1NIP5_CHICK	-0.226	0.363	Cytoplasm	kinase
PRPSAP2	phosphoribosyl pyrophosphate synthetase associated protein 2	PRPSAP2	0.02	0.939	Other	other
PSAP	prosaposin	E1BSP1_CHICK	0.322	0.0826	Extracellular Space	other
PSAT1	phosphoserine aminotransferase 1	F1NTK1_CHICK	-2.158	0.0225	Cytoplasm	enzyme
PSMA2	proteasome 20S subunit alpha 2	A0A1D5PHL0_CHICK	0.3	0.274	Cytoplasm	peptidase
PSMA3	proteasome 20S subunit alpha 3	Q5ZLI2_CHICK	0.294	0.278	Cytoplasm	peptidase
PSMA4	proteasome 20S subunit alpha 4	F1NC02_CHICK	0.206	0.424	Cytoplasm	peptidase
PSMA5	proteasome 20S subunit alpha 5	Q5ZJX9_CHICK	0.328	0.196	Cytoplasm	peptidase
PSMA6	proteasome 20S subunit alpha 6	F1NEQ6_CHICK	0.2	0.457	Cytoplasm	peptidase
PSMA7	proteasome 20S subunit alpha 7	A0A1D5PJW4_CHICK	0.25	0.322	Cytoplasm	peptidase
PSMB1	proteasome 20S subunit beta 1	PSMB1	0.198	0.427	Cytoplasm	peptidase
PSMB2	proteasome 20S subunit beta 2	PSMB2	0.202	0.458	Cytoplasm	peptidase
PSMB3	proteasome 20S subunit beta 3	E1BYW9_CHICK	0.328	0.205	Cytoplasm	peptidase
PSMB4	proteasome 20S subunit beta 4	H9L0U6_CHICK	0.24	0.365	Cytoplasm	peptidase
PSMB5	proteasome 20S subunit beta 5	PSB5_CHICK	0.176	0.451	Cytoplasm	peptidase
PSMB7	proteasome 20S subunit beta 7	Q7ZT63_CHICK	0.246	0.392	Cytoplasm	peptidase
PSMC2	proteasome 26S subunit, ATPase 2	Q5ZMB8_CHICK	0.878	0.0847	Nucleus	peptidase
PSMC3	proteasome 26S subunit, ATPase 3	Q5ZIT7_CHICK	0.726	0.113	Nucleus	enzyme
PSMC5	proteasome 26S subunit, ATPase 5	F1NU79_CHICK	1.004	0.136	Nucleus	transcription regulator
PSMD1	proteasome 26S subunit, non-ATPase 1	PSMD1	0.744	0.155	Cytoplasm	other
PSMD11	proteasome 26S subunit, non-ATPase 11	F1NPA2_CHICK	1.04	0.135	Cytoplasm	other
PSMD2	proteasome 26S subunit ubiquitin receptor, non-ATPase 2	E1BX02_CHICK	1.046	0.233	Cytoplasm	other
PSMD3	proteasome 26S subunit, non-ATPase 3	PSMD3	1.064	0.106	Cytoplasm	other
PSMD4	proteasome 26S subunit ubiquitin receptor, non-ATPase 4	R4GLK3_CHICK	0.648	0.182	Cytoplasm	other
PSMD5	proteasome 26S subunit, non-ATPase 5	F1NKW9_CHICK	0.496	0.22	Cytoplasm	other
PSME4	proteasome activator subunit 4	PSME4	0.4	0.201	Cytoplasm	other
PSMF1	proteasome inhibitor subunit 1	Q5ZJL3_CHICK	-0.202	0.552	Cytoplasm	other
PSMG1	proteasome assembly chaperone 1	Q5F3H4_CHICK	-0.042	0.826	Plasma Membrane	other
PSPH	phosphoserine phosphatase	E1C9F4_CHICK	-0.758	0.0151	Cytoplasm	phosphatase
PTER	phosphotriesterase related	E1BWG7_CHICK	-0.47	0.0534	Cytoplasm	enzyme
PTGES3	prostaglandin E synthase 3	PTGES3	0.292	0.5	Cytoplasm	enzyme
PTGES3L	prostaglandin E synthase 3 like	PTGES3L	0.028	0.832	Other	other
PTGR1	prostaglandin reductase 1	F1NCM5_CHICK	0.202	0.543	Cytoplasm	enzyme
PTGR2	prostaglandin reductase 2	PTGR2	-0.724	0.0757	Cytoplasm	enzyme
PTPA	protein phosphatase 2 phosphatase activator	PPP2R4	-0.108	0.461	Cytoplasm	phosphatase
PTPN11	protein tyrosine phosphatase non-receptor type 11	PTN11_CHICK	-0.21	0.0734	Cytoplasm	phosphatase
PUDP	pseudouridine 5'-phosphatase	A0A1D5PPP2_CHICK	-0.258	0.199	Cytoplasm	enzyme
PYGB	glycogen phosphorylase B	PYGB	0.516	0.201	Cytoplasm	enzyme
QARS1	glutaminyl-tRNA synthetase 1	A0A1D5PUZ2_CHICK	-0.052	0.739	Cytoplasm	enzyme
QDPR	quinoid dihydropteridine reductase	Q5ZKQ2_CHICK	-0.442	0.128	Cytoplasm	enzyme
QNG1	Q-nucleotide N-glycosylase 1	E1C455_CHICK	-0.532	0.00667	Other	other
RAB10	RAB10, member RAS oncogene family	RAB10	0.284	0.259	Cytoplasm	enzyme
RAB11B	RAB11B, member RAS oncogene family	RAB11B	-0.138	0.184	Cytoplasm	enzyme
RAB12	RAB12, member RAS oncogene family	RAB12	-0.394	0.0139	Cytoplasm	enzyme
RAB14	RAB14, member RAS oncogene family	RAB14_CHICK	-0.054	0.721	Cytoplasm	enzyme
RAB1A	RAB1A, member RAS oncogene family	A0A1D5PE33_CHICK	0.086	0.524	Cytoplasm	enzyme
RAB21	RAB21, member RAS oncogene family	F1NC27_CHICK	-0.554	0.0153	Cytoplasm	enzyme
RAB2A	RAB2A, member RAS oncogene family	RAB2A_CHICK	0.11	0.511	Cytoplasm	enzyme
RAB3A	RAB3A, member RAS oncogene family	RAB3A	0.162	0.203	Cytoplasm	enzyme
RAB5B	RAB5B, member RAS oncogene family	RAB5B_CHICK	-0.076	0.533	Cytoplasm	enzyme
RAB5C	RAB5C, member RAS oncogene family	RAB5C	0.35	0.0296	Cytoplasm	enzyme
RAB6A	RAB6A, member RAS oncogene family	RAB6A	0.072	0.647	Cytoplasm	enzyme
RAB7A	RAB7A, member RAS oncogene family	RAB7A	0.06	0.715	Cytoplasm	enzyme
RAB8B	RAB8B, member RAS oncogene family	RAB8B	0.11	0.471	Cytoplasm	enzyme
RAC1	Rac family small GTPase 1	Q6LC82_CHICK	-0.208	0.242	Plasma Membrane	enzyme
RAD23A	RAD23 homolog A, nucleotide excision repair protein	A0A1D5P2K1_CHICK	-0.298	0.16	Nucleus	other
RAD23B	RAD23 homolog B, nucleotide excision repair protein	F1N9B7_CHICK	-0.602	0.00672	Nucleus	other
RAN	RAN, member RAS oncogene family	RAN_CHICK	-0.088	0.599	Nucleus	enzyme
RANGAP1	Ran GTPase activating protein 1	F1NIE8_CHICK	1.284	0.0776	Nucleus	other
RAP1A	RAP1A, member of RAS oncogene family	F1NSA8_CHICK	-0.096	0.636	Cytoplasm	enzyme
RARS1	arginyl-tRNA synthetase 1	SYRC_CHICK	1.202	0.0254	Cytoplasm	enzyme
RBBP4	RB binding protein 4, chromatin remodeling factor	RBBP4	0.58	0.0972	Nucleus	enzyme
RBKS	ribokinase	RBKS	0.14	0.223	Cytoplasm	kinase
RBP7	retinol binding protein 7	E1C0M1_CHICK	1.242	0.0785	Cytoplasm	other
RBX1	ring-box 1	E1BSR9_CHICK	0.49	0.261	Cytoplasm	enzyme
RDX	radixin	RDX	-0.16	0.483	Cytoplasm	other
REEP5	receptor accessory protein 5	REEP5	-0.002	0.996	Extracellular Space	transporter
REPS1	RALBP1 associated Eps domain containing 1	REPS1	-0.27	0.241	Plasma Membrane	other
REXO2	RNA exonuclease 2	REXO2	-0.238	0.0242	Cytoplasm	enzyme
RFK	riboflavin kinase	RFK	0.242	0.136	Cytoplasm	kinase
RGN	regucalcin	RGN	-0.144	0.488	Nucleus	enzyme
RIDA	reactive intermediate imine deaminase A homolog	A0A1L1RZS5_CHICK	0.028	0.911	Cytoplasm	enzyme
RMDN1	regulator of microtubule dynamics 1	RMDN1	-0.472	0.169	Cytoplasm	other
RNH1	ribonuclease/angiogenin inhibitor 1	Q5ZIY8_CHICK	0.262	0.215	Cytoplasm	other
RNPEP	arginyl aminopeptidase	F1NS13_CHICK	0.14	0.411	Cytoplasm	peptidase
RPE	ribulose-5-phosphate-3-epimerase	RPE	-0.106	0.707	Cytoplasm	enzyme
RPIA	ribose 5-phosphate isomerase A	A0A1D5PRN9_CHICK	-0.37	0.144	Cytoplasm	enzyme
RRAS2	RAS related 2	Q5ZIW8_CHICK	-0.468	0.212	Plasma Membrane	enzyme
RRBP1	ribosome binding protein 1	F1P0K1_CHICK	-0.03	0.815	Cytoplasm	other
RSU1	Ras suppressor protein 1	A0A1D5PEW1_CHICK	-0.194	0.299	Cytoplasm	other
RTN4	reticulon 4	A0A1D5PPG9_CHICK	0.26	0.127	Cytoplasm	other
RYR3	ryanodine receptor 3	RYR3	-0.586	0.319	Plasma Membrane	ion channel
S100A10	S100 calcium binding protein A10	S100A10	0.382	0.16	Cytoplasm	other
S100A11	S100 calcium binding protein A11	S10AB_CHICK	-0.098	0.539	Cytoplasm	other
S100A6	S100 calcium binding protein A6	S10A6_CHICK	0.696	0.142	Cytoplasm	transporter
SAE1	SUMO1 activating enzyme subunit 1	SAE1	0.154	0.0775	Cytoplasm	enzyme
SARDH	sarcosine dehydrogenase	SARDH	-0.066	0.549	Cytoplasm	enzyme
SCFD1	sec1 family domain containing 1	F1NH65_CHICK	0.33	0.168	Cytoplasm	transporter
SCLY	selenocysteine lyase	E1BZJ9_CHICK	-0.044	0.874	Cytoplasm	enzyme
SCP2	sterol carrier protein 2	SCP2	-0.456	0.0998	Cytoplasm	transporter
SCPEP1	serine carboxypeptidase 1	SCPEP1	-0.748	0.278	Cytoplasm	peptidase
SCRN2	secernin 2	A0A1D5PBU7_CHICK	-0.374	0.0747	Extracellular Space	other
SCRN3	secernin 3	SCRN3	0.362	0.236	Other	other
SEC13	SEC13 homolog, nuclear pore and COPII coat complex component	SEC13	0.212	0.227	Cytoplasm	transporter
SEC22B	SEC22 homolog B, vesicle trafficking protein	SC22B_CHICK	0.076	0.689	Cytoplasm	other
SEC31A	SEC31 homolog A, COPII coat complex component	SEC31A	0.1	0.671	Cytoplasm	other
SELENBP1	selenium binding protein 1	H9KYX6_CHICK	0.252	0.436	Cytoplasm	enzyme
SEMA7A	semaphorin 7A (John Milton Hagen blood group)	F1NIZ9_CHICK	-0.206	0.184	Plasma Membrane	transmembrane receptor
SENP8	SUMO peptidase family member, NEDD8 specific	R4GKQ2_CHICK	0.176	0.397	Cytoplasm	peptidase
SEPHS1	selenophosphate synthetase 1	F1N876_CHICK	-0.242	0.11	Other	enzyme
SERBP1	SERPINE1 mRNA binding protein 1	SERBP1	-0.924	0.0461	Cytoplasm	other
SERPINA1	serpin family A member 1	E1BS56_CHICK	-0.474	0.0675	Extracellular Space	other
SERPINA12	serpin family A member 12	F1NPN5_CHICK	0.01	0.981	Cytoplasm	other
SERPINB6	serpin family B member 6	F1P1L8_CHICK	0.104	0.566	Cytoplasm	other
SERPINC1	serpin family C member 1	F1NLP7_CHICK	0.384	0.065	Extracellular Space	enzyme
SERPIND1	serpin family D member 1	A0A1D5PLZ2_CHICK	-0.458	0.0066	Extracellular Space	other
SERPINF2	serpin family F member 2	F1NAR5_CHICK	0.114	0.596	Extracellular Space	other
SERPING1	serpin family G member 1	SERPING1	0.91	0.0414	Extracellular Space	other
SERPINH1	serpin family H member 1	SERPH_CHICK	0.164	0.503	Extracellular Space	other
SETD3	SET domain containing 3, actin histidine methyltransferase	SETD3	0.564	0.196	Nucleus	enzyme
SETD7	SET domain containing 7, histone lysine methyltransferase	F1P558_CHICK	0.126	0.79	Nucleus	enzyme
SGTA	small glutamine rich tetratricopeptide repeat co-chaperone alpha	SGTA	0.412	0.319	Cytoplasm	other
SH3BGR	SH3 domain binding glutamate rich protein	SH3BGR	0.176	0.184	Cytoplasm	other
SH3GLB1	SH3 domain containing GRB2 like, endophilin B1	SH3GLB1			Cytoplasm	enzyme
SIRT5	sirtuin 5	SIRT5	0.488	0.0865	Cytoplasm	enzyme
SLC25A3	solute carrier family 25 member 3	SLC25A3	-0.406	0.613	Cytoplasm	transporter
SLC25A4	solute carrier family 25 member 4	Q5ZMJ6_CHICK	-0.394	0.607	Cytoplasm	transporter
SLK	STE20 like kinase	E1BQV7_CHICK	-0.278	0.158	Nucleus	kinase
SMYD1	SET and MYND domain containing 1	SMYD1	0.498	0.236	Nucleus	transcription regulator
SMYD2	SET and MYND domain containing 2	A0A0A0MQ47_CHICK	0.136	0.532	Cytoplasm	enzyme
SMYD5	SMYD family member 5	SMYD5	0.11	0.554	Nucleus	enzyme
SNF8	SNF8 subunit of ESCRT-II	E1BZH7_CHICK	-0.156	0.497	Cytoplasm	enzyme
SNTA1	syntrophin alpha 1	A0A1D5NUR5_CHICK	-0.038	0.887	Plasma Membrane	other
SNU13	small nuclear ribonucleoprotein 13	SNU13	-0.312	0.217	Nucleus	other
SNX2	sorting nexin 2	SNX2	0.084	0.725	Cytoplasm	transporter
SNX3	sorting nexin 3	Q5ZIA3_CHICK	0.236	0.276	Cytoplasm	transporter
SNX6	sorting nexin 6	Q5ZK22_CHICK	0.158	0.0725	Cytoplasm	transporter
SOD1	superoxide dismutase 1	F1N8Q1_CHICK	-0.532	0.0288	Cytoplasm	enzyme
SOD2	superoxide dismutase 2	F1NT19_CHICK	-0.38	0.0125	Cytoplasm	enzyme
SOD3	superoxide dismutase 3	F1NHI4_CHICK	0.656	0.271	Extracellular Space	enzyme
SORD	sorbitol dehydrogenase	DHSO_CHICK	0.106	0.677	Cytoplasm	enzyme
SPART	spartin	F1P4M9_CHICK	-0.192	0.287	Cytoplasm	other
SPEG	striated muscle enriched protein kinase	A0A1D5PTF1_CHICK	-0.872	0.098	Nucleus	kinase
SPINK5	serine peptidase inhibitor Kazal type 5	IOV7_CHICK	0.446	0.225	Extracellular Space	other
SPR	sepiapterin reductase	E1C4L3_CHICK	0.066	0.655	Cytoplasm	enzyme
SPTAN1	spectrin alpha, non-erythrocytic 1	SPTAN1	0.72	0.119	Plasma Membrane	other
SRA1	steroid receptor RNA activator 1	A0A1D5PC97_CHICK	-0.262	0.123	Nucleus	transcription regulator
SRI	sorcin	A0A1D5PGW7_CHICK	-0.038	0.836	Cytoplasm	transporter
SRL	sarcalumenin	SRL	0.478	0.422	Cytoplasm	other
SRM	spermidine synthase	F1NAH1_CHICK	-0.51	0.0554	Cytoplasm	enzyme
SSB	small RNA binding exonuclease protection factor La	F6R1X6_CHICK	0.604	0.131	Nucleus	enzyme
ST13	ST13 Hsp70 interacting protein	ST13	0.022	0.891	Cytoplasm	other
STAU2	staufen double-stranded RNA binding protein 2	STAU2	-0.52	0.0587	Cytoplasm	other
STBD1	starch binding domain 1	R4GJM5_CHICK	0.884	0.0547	Cytoplasm	other
STK38	serine/threonine kinase 38	STK38	0.004	0.976	Nucleus	kinase
STK38L	serine/threonine kinase 38 like	STK38L			Cytoplasm	kinase
STMN1	stathmin 1	STMN1	-0.444	0.00512	Cytoplasm	other
STMN2	stathmin 2	STMN2	-1.188	0.0273	Plasma Membrane	other
STRAP	serine/threonine kinase receptor associated protein	STRAP_CHICK	0.052	0.788	Plasma Membrane	other
STRN3	striatin 3	A0A1D5PSR0_CHICK	0.3	0.671	Nucleus	transcription regulator
STX12	syntaxin 12	E1C319_CHICK	-0.15	0.532	Cytoplasm	other
STX7	syntaxin 7	Q5ZMP2_CHICK	-0.238	0.19	Plasma Membrane	transporter
SUCLA2	succinate-CoA ligase ADP-forming subunit beta	Q5F3B9_CHICK	-0.406	0.109	Cytoplasm	enzyme
SUCLG1	succinate-CoA ligase GDP/ADP-forming subunit alpha	Q5ZL83_CHICK	-0.484	0.0485	Cytoplasm	enzyme
SUCLG2	succinate-CoA ligase GDP-forming subunit beta	SUCLG2	0.016	0.874	Cytoplasm	enzyme
SUGT1	SGT1 homolog, MIS12 kinetochore complex assembly cochaperone	F1NAS0_CHICK	0.138	0.488	Nucleus	other
SUOX	sulfite oxidase	SUOX	-0.132	0.427	Cytoplasm	enzyme
SYNCRIP	synaptotagmin binding cytoplasmic RNA interacting protein	A0A1D5PJG4_CHICK	0.704	0.0697	Nucleus	other
SYNM	synemin	F1NJM8_CHICK	0.214	0.521	Cytoplasm	other
SYNPO	synaptopodin	R4GI80_CHICK	-0.57	0.0906	Cytoplasm	other
SYNPO2	synaptopodin 2	F1NH40_CHICK	-0.8	0.106	Cytoplasm	other
SYNPO2L	synaptopodin 2 like	A0A1D5PRT3_CHICK	-0.888	0.0449	Cytoplasm	other
SYPL2	synaptophysin like 2	A0A1D5PS00_CHICK	-0.152	0.657	Other	other
TAGLN	transgelin	TAGL_CHICK	-0.6	0.371	Cytoplasm	other
TALDO1	transaldolase 1	A0A1D5PC23_CHICK	-0.264	0.294	Cytoplasm	enzyme
TANGO2	transport and golgi organization 2 homolog	TANGO2	0.102	0.59	Cytoplasm	other
TARS1	threonyl-tRNA synthetase 1	A0A1D6UPQ3_CHICK	-0.79	0.101	Nucleus	enzyme
TARS3	threonyl-tRNA synthetase 3	F1P372_CHICK	0.766	0.323	Other	enzyme
TATDN1	TatD DNase domain containing 1	TATDN1	-0.132	0.52	Extracellular Space	other
TBC1D13	TBC1 domain family member 13	TBC1D13	-0.252	0.0523	Cytoplasm	other
TBCA	tubulin folding cofactor A	F1NVH2_CHICK	-0.914	0.0049	Cytoplasm	other
TBCD	tubulin folding cofactor D	TBCD	0.812	0.0918	Cytoplasm	other
TBCE	tubulin folding cofactor E	F1NVX8_CHICK	-0.048	0.794	Cytoplasm	other
TCEA1	transcription elongation factor A1	TCEA1	-0.398	0.103	Nucleus	transcription regulator
TCP1	t-complex 1	Q5ZMG9_CHICK	0.812	0.221	Cytoplasm	other
TF	transferrin	TF	0.092	0.765	Extracellular Space	transporter
TFRC	transferrin receptor	TFRC	-0.278	0.199	Plasma Membrane	transporter
TGFBI	transforming growth factor beta induced	TGFBI	0.942	0.0559	Extracellular Space	other
THNSL2	threonine synthase like 2	THNSL2	0.046	0.909	Other	other
THOP1	thimet oligopeptidase 1	A0A1D5PIZ1_CHICK	-0.612	0.00965	Cytoplasm	peptidase
TIGAR	TP53 induced glycolysis regulatory phosphatase	R4GIZ6_CHICK	0.09	0.764	Cytoplasm	enzyme
TIMM10	translocase of inner mitochondrial membrane 10	E1BXY8_CHICK	-0.106	0.49	Cytoplasm	transporter
TIMM9	translocase of inner mitochondrial membrane 9	TIM9_CHICK	-0.208	0.379	Cytoplasm	transporter
TIPRL	TOR signaling pathway regulator	F1NR86_CHICK	0.16	0.45	Cytoplasm	other
TKT	transketolase	F1P1A5_CHICK	0.408	0.274	Cytoplasm	enzyme
TLN1	talin 1	TLN1	0.194	0.361	Plasma Membrane	other
TLN2	talin 2	E1BR45_CHICK	0.618	0.0199	Nucleus	other
TMOD4	tropomodulin 4	H9KZU7_CHICK	-0.45	0.069	Other	other
TMPO	thymopoietin	TMPO	-0.122	0.304	Nucleus	other
TMSB15B	thymosin beta 15B	TMSB15B	-0.408	0.213	Other	other
TNC	tenascin C	TNC	1.038	0.111	Extracellular Space	other
TNFAIP8L3	TNF alpha induced protein 8 like 3	TNFAIP8L3	0.818	0.0455	Cytoplasm	transporter
TNNC1	troponin C1, slow skeletal and cardiac type	TNNC1_CHICK	0.22	0.668	Cytoplasm	other
TNNC2	troponin C2, fast skeletal type	TNNC2_CHICK	0.4	0.338	Cytoplasm	other
TNNI2	troponin I2, fast skeletal type	TNNI2_CHICK	0.372	0.485	Cytoplasm	enzyme
TNNT3	troponin T3, fast skeletal type	TNNT3	-0.158	0.594	Cytoplasm	other
TOLLIP	toll interacting protein	TOLLIP	-0.26	0.124	Cytoplasm	other
TOM1	target of myb1 membrane trafficking protein	TOM1_CHICK	0.488	0.0872	Cytoplasm	transporter
TOMM34	translocase of outer mitochondrial membrane 34	F1P4X4_CHICK	-0.022	0.829	Cytoplasm	other
TPD52L2	TPD52 like 2	TPD52L2	-0.148	0.528	Cytoplasm	other
TPI1	triosephosphate isomerase 1	TPIS_CHICK	-0.11	0.523	Cytoplasm	enzyme
TPM1	tropomyosin 1	TPM1	0.474	0.373	Cytoplasm	other
TPMT	thiopurine S-methyltransferase	TPMT	-0.254	0.346	Cytoplasm	enzyme
TPP2	tripeptidyl peptidase 2	TPP2	-0.066	0.818	Cytoplasm	peptidase
TPPP	tubulin polymerization promoting protein	A0A1D5P4Y0_CHICK	-0.386	0.112	Cytoplasm	enzyme
TPPP3	tubulin polymerization promoting protein family member 3	E1BR14_CHICK	0.208	0.417	Cytoplasm	other
TPT1	tumor protein, translationally-controlled 1	TCTP_CHICK	-0.104	0.46	Cytoplasm	other
TRAPPC3	trafficking protein particle complex subunit 3	TPPC3_CHICK	0.008	0.973	Cytoplasm	other
TRIM54	tripartite motif containing 54	TRIM54	2.006	0.00953	Cytoplasm	other
TRNT1	tRNA nucleotidyl transferase 1	TRNT1	-0.2	0.203	Cytoplasm	enzyme
TSN	translin	TSN	0.504	0.0139	Nucleus	other
TSNAX	translin associated factor X	A0A1D5PPF7_CHICK	0.402	0.143	Nucleus	other
TST	thiosulfate sulfurtransferase	F1NDP5_CHICK	-0.172	0.392	Cytoplasm	enzyme
TTC38	tetratricopeptide repeat domain 38	TTC38	0.14	0.467	Cytoplasm	other
TTLL12	tubulin tyrosine ligase like 12	F1NZA1_CHICK	0.548	0.199	Cytoplasm	other
TTR	transthyretin	TTR	0.204	0.559	Extracellular Space	transporter
TUBA1C	tubulin alpha 1c	TUBA1C	0.822	0.0786	Cytoplasm	other
TUBB4B	tubulin beta 4B class IVb	F1NYB1_CHICK	0.616	0.154	Cytoplasm	other
TWF2	twinfilin actin binding protein 2	TWF2	0.002	0.989	Cytoplasm	kinase
TXLNB	taxilin beta	TXLNB	-1.368	0.0199	Cytoplasm	other
TXN	thioredoxin	THIO_CHICK	-0.808	0.00298	Cytoplasm	enzyme
TXNDC12	thioredoxin domain containing 12	TXNDC12	-0.172	0.292	Cytoplasm	enzyme
TXNDC17	thioredoxin domain containing 17	R4GMD9_CHICK	-0.694	0.0474	Cytoplasm	enzyme
TXNDC5	thioredoxin domain containing 5	TXNDC5	1.248	0.0436	Cytoplasm	enzyme
TXNL1	thioredoxin like 1	TXNL1	-0.98	0.000185	Cytoplasm	enzyme
TXNRD2	thioredoxin reductase 2	TXNRD2	-0.05	0.841	Cytoplasm	enzyme
TXNRD3	thioredoxin reductase 3	TXNRD3	-0.146	0.473	Cytoplasm	enzyme
UAP1	UDP-N-acetylglucosamine pyrophosphorylase 1	UAP1	-0.248	0.00999	Nucleus	enzyme
UBA3	ubiquitin like modifier activating enzyme 3	E1BT61_CHICK	0.026	0.9	Cytoplasm	enzyme
UBA6	ubiquitin like modifier activating enzyme 6	F1NPI6_CHICK	0.24	0.0893	Cytoplasm	enzyme
UBAP2	ubiquitin associated protein 2	E1C5S0_CHICK	-1.246	0.00821	Cytoplasm	other
UBB	ubiquitin B	UBB	-0.27	0.0518	Cytoplasm	enzyme
UBE2G1	ubiquitin conjugating enzyme E2 G1	Q5ZLH8_CHICK	-0.288	0.146	Cytoplasm	enzyme
UBE2H	ubiquitin conjugating enzyme E2 H	Q5ZLI7_CHICK	0.296	0.209	Cytoplasm	enzyme
UBE2K	ubiquitin conjugating enzyme E2 K	UBE2K	-0.336	0.189	Cytoplasm	transcription regulator
UBE2L3	ubiquitin conjugating enzyme E2 L3	UBE2L3	-0.116	0.501	Nucleus	enzyme
UBE2M	ubiquitin conjugating enzyme E2 M	A0A1D5PXT0_CHICK	0.02	0.945	Cytoplasm	enzyme
UBE2N	ubiquitin conjugating enzyme E2 N	A0A1D5PNL3_CHICK	-0.182	0.534	Cytoplasm	enzyme
UBE2R2	ubiquitin conjugating enzyme E2 R2	UBE2R2	-0.378	0.0866	Cytoplasm	enzyme
UBE2V2	ubiquitin conjugating enzyme E2 V2	UBE2V2	-0.3	0.0612	Cytoplasm	enzyme
UBFD1	ubiquitin family domain containing 1	F1NCX2_CHICK	-0.27	0.313	Other	other
UBL5	ubiquitin like 5	A0A1D5PWV5_CHICK	-0.186	0.176	Cytoplasm	other
UBQLN1	ubiquilin 1	E1C477_CHICK	-0.228	0.496	Cytoplasm	other
UBR1	ubiquitin protein ligase E3 component n-recognin 1	F1P5I1_CHICK	0.848	0.023	Cytoplasm	enzyme
UCHL1	ubiquitin C-terminal hydrolase L1	A1IMF0_CHICK	-0.318	0.384	Cytoplasm	peptidase
UCHL3	ubiquitin C-terminal hydrolase L3	UCHL3	0.17	0.297	Cytoplasm	peptidase
UCHL5	ubiquitin C-terminal hydrolase L5	F1P541_CHICK	0.312	0.226	Cytoplasm	peptidase
UFC1	ubiquitin-fold modifier conjugating enzyme 1	UFC1	-0.06	0.822	Cytoplasm	enzyme
UFD1	ubiquitin recognition factor in ER associated degradation 1	UFD1L	0.42	0.15	Cytoplasm	peptidase
UFL1	UFM1 specific ligase 1	UFL1	0.52	0.113	Cytoplasm	enzyme
UGDH	UDP-glucose 6-dehydrogenase	UGDH	0.184	0.62	Nucleus	enzyme
UGP2	UDP-glucose pyrophosphorylase 2	UGP2	0.106	0.578	Cytoplasm	enzyme
UNC45B	unc-45 myosin chaperone B	F1NVB3_CHICK	-0.566	0.162	Cytoplasm	other
UQCRC1	ubiquinol-cytochrome c reductase core protein 1	UQCRC1	-0.196	0.487	Cytoplasm	enzyme
UROD	uroporphyrinogen decarboxylase	UROD	-0.052	0.795	Cytoplasm	enzyme
UROS	uroporphyrinogen III synthase	UROS	-0.372	0.16	Cytoplasm	enzyme
USO1	USO1 vesicle transport factor	F1NJ69_CHICK	1.858	0.0709	Cytoplasm	other
USP14	ubiquitin specific peptidase 14	E1C4M6_CHICK	0.108	0.623	Cytoplasm	peptidase
USP25	ubiquitin specific peptidase 25	F1NCR4_CHICK	-0.066	0.674	Cytoplasm	peptidase
USP5	ubiquitin specific peptidase 5	E1C8W4_CHICK	1.624	0.0557	Cytoplasm	peptidase
USP7	ubiquitin specific peptidase 7	USP7	1.196	0.108	Nucleus	peptidase
VAPA	VAMP associated protein A	A0A1D5PQJ6_CHICK	0.172	0.407	Plasma Membrane	other
VAPB	VAMP associated protein B and C	VAPB	-0.388	0.0852	Plasma Membrane	other
VBP1	VHL binding protein 1	VBP1	0.404	0.0662	Cytoplasm	other
VCL	vinculin	VCL	-0.164	0.438	Plasma Membrane	other
VDAC1	voltage dependent anion channel 1	VDAC1	-0.154	0.842	Cytoplasm	ion channel
VDAC2	voltage dependent anion channel 2	VDAC2	-0.18	0.797	Cytoplasm	ion channel
VIM	vimentin	VIM	1.924	0.0408	Cytoplasm	other
VNN1	vanin 1	VNN1	-0.132	0.642	Plasma Membrane	enzyme
VPS25	vacuolar protein sorting 25 homolog	A0A1D5NW43_CHICK	-0.16	0.173	Cytoplasm	other
VPS36	vacuolar protein sorting 36 homolog	F1P5B8_CHICK	0.11	0.596	Cytoplasm	other
VPS4B	vacuolar protein sorting 4 homolog B	VPS4B	0.27	0.173	Cytoplasm	transporter
WARS1	tryptophanyl-tRNA synthetase 1	E1C2Z5_CHICK	-0.114	0.805	Cytoplasm	enzyme
WBP2NL	WBP2 N-terminal like	WBP2NL	0.052	0.698	Cytoplasm	other
WDR1	WD repeat domain 1	WDR1	0.262	0.628	Extracellular Space	other
XIRP1	xin actin binding repeat containing 1	F1NUI2_CHICK	-0.824	0.00699	Plasma Membrane	other
XPNPEP1	X-prolyl aminopeptidase 1	F1P0A1_CHICK	-0.444	0.0453	Cytoplasm	peptidase
XPO1	exportin 1	A0A1D5P8H7_CHICK	0.046	0.724	Nucleus	transporter
XPO7	exportin 7	XPO7	-0.232	0.36	Nucleus	transporter
YARS1	tyrosyl-tRNA synthetase 1	F1NJU7_CHICK	-0.566	0.171	Cytoplasm	enzyme
YOD1	YOD1 deubiquitinase	OTU1_CHICK	0.138	0.421	Cytoplasm	enzyme
YWHAE	tyrosine 3-monooxygenase/tryptophan 5-monooxygenase activation protein epsilon	YWHAE	0.434	0.171	Cytoplasm	other
YWHAG	tyrosine 3-monooxygenase/tryptophan 5-monooxygenase activation protein gamma	YWHAG	0.554	0.133	Cytoplasm	other
YWHAQ	tyrosine 3-monooxygenase/tryptophan 5-monooxygenase activation protein theta	YWHAQ	0.68	0.0784	Cytoplasm	other
YWHAZ	tyrosine 3-monooxygenase/tryptophan 5-monooxygenase activation protein zeta	1433Z_CHICK	0.742	0.0654	Cytoplasm	enzyme
ZPR1	ZPR1 zinc finger	ZPR1	0.75	0.0513	Nucleus	other
